# Supplementary material for: Improving quality control in the routine practice for histopathological interpretation of gastrointestinal endoscopic biopsies using artificial intelligence
Source: PLoS One. 2022 Dec 15;17(12):e0278542. doi: 10.1371/journal.pone.0278542 (PMC9754254; doi:10.1371/journal.pone.0278542)
Supplement: S4 Table — S4.1 Table. Ternary classifier AI model performance. S4.2 Table. Binary classification AI model performance. (ZIP) [file pone.0278542.s005.zip]

Archive with 2 entries (2 files):
- S4.1 Table.docx
- S4.2 Table.docx
