# Supplementary material for: Improving quality control in the routine practice for histopathological interpretation of gastrointestinal endoscopic biopsies using artificial intelligence
Source: PLoS One. 2022 Dec 15;17(12):e0278542. doi: 10.1371/journal.pone.0278542 (PMC9754254; doi:10.1371/journal.pone.0278542)
Supplement: S1 File — (XLSX) [file pone.0278542.s014.xlsx]

## Sheet: Table 8.1
Case number	Class by Path Dx	Pathologic Diagnosis	Category of Path Dx	Class by AI Pred	Concordance
S00001	N	Chronic gastritis with _x000D_ - intestinal metaplasia	CG	D	No
S00002	N	Helicobacter pylori associated chronic active gastritis with_x000D_ - erosion	CG + ero/u/reg/inflamed	N	Yes
S00003	N	Helicobacter pylori associated chronic active gastritis with_x000D_ - erosion	CG + ero/u/reg/inflamed	N	Yes
S00004	N	Chronic gastritis with_x000D_ - erosion	CG + ero/u/reg/inflamed	N	Yes
S00005	N	Chronic gastritis with _x000D_ - intestinal metaplasia_x000D_ - erosion	CG + ero/u/reg/inflamed	N	Yes
S00006	N	Chronic gastritis with_x000D_ - erosion	CG + ero/u/reg/inflamed	N	Yes
S00007	N	Chronic active gastritis with_x000D_ - ulcer	CG + ero/u/reg/inflamed	N	Yes
S00008	N	Chronic active gastritis with_x000D_ - ulcer	CG + ero/u/reg/inflamed	N	Yes
S00009	N	Chronic active gastritis with_x000D_ - ulcer	CG + ero/u/reg/inflamed	N	Yes
S00010	N	Chronic gastritis with_x000D_ - erosion	CG + ero/u/reg/inflamed	N	Yes
S00011	N	Chronic gastritis with_x000D_ - erosion	CG + ero/u/reg/inflamed	N	Yes
S00012	N	Chronic gastritis with_x000D_ - ulcer	CG + ero/u/reg/inflamed	N	Yes
S00013	N	Hyperplastic polyp	Polyp	N	Yes
S00014	N	Helicobacter pylori associated chronic active gastritis with _x000D_ - intestinal metaplasia_x000D_ - ulcer	CG + ero/u/reg/inflamed	D	No
S00015	N	Chronic gastritis with _x000D_ - intestinal metaplasia	CG	D	No
S00016	N	Chronic gastritis with _x000D_ - intestinal metaplasia	CG	D	No
S00017	N	Helicobacter pylori associated chronic active gastritis with_x000D_ - ulcer	CG + ero/u/reg/inflamed	M	No
S00018	N	Fundic gland polyp	Polyp	N	Yes
S00019	N	Chronic active gastritis	CG	N	Yes
S00020	N	Chronic gastritis	CG	N	Yes
S00021	N	Fundic gland polyp	Polyp	N	Yes
S00022	N	Chronic gastritis with_x000D_ - erosion	CG + ero/u/reg/inflamed	N	Yes
S00023	N	Helicobacter pylori associated chronic active gastritis	HCG	N	Yes
S00024	N	Chronic gastritis with_x000D_ - erosion	CG + ero/u/reg/inflamed	N	Yes
S00025	N	Chronic gastritis with_x000D_ - erosion	CG + ero/u/reg/inflamed	N	Yes
S00026	N	Chronic active gastritis with_x000D_ - erosion	CG + ero/u/reg/inflamed	N	Yes
S00027	N	Chronic gastritis with_x000D_ - erosion	CG + ero/u/reg/inflamed	N	Yes
S00028	N	Fundic gland polyp	Polyp	N	Yes
S00029	N	Fundic gland polyp	Polyp	N	Yes
S00030	N	Chronic gastritis with_x000D_ - erosion_x000D_ - foveolar hyperplasia	CG + ero/u/reg/inflamed	N	Yes
S00031	N	Chronic gastritis with_x000D_ - erosion	CG + ero/u/reg/inflamed	N	Yes
S00032	N	Chronic gastritis with _x000D_ - intestinal metaplasia_x000D_ - erosion	CG + ero/u/reg/inflamed	N	Yes
S00033	N	Chronic gastritis with_x000D_ - erosion	CG + ero/u/reg/inflamed	N	Yes
S00034	N	Chronic gastritis with_x000D_ - erosion	CG + ero/u/reg/inflamed	N	Yes
S00035	N	Chronic gastritis with_x000D_ - erosion	CG + ero/u/reg/inflamed	N	Yes
S00036	N	Chronic gastritis with_x000D_ - erosion	CG + ero/u/reg/inflamed	N	Yes
S00037	N	Chronic gastritis	CG	N	Yes
S00038	N	Chronic gastritis with_x000D_ - erosion	CG + ero/u/reg/inflamed	N	Yes
S00039	N	Fundic gland polyp	Polyp	N	Yes
S00040	N	Chronic gastritis with_x000D_ - erosion	CG + ero/u/reg/inflamed	N	Yes
S00041	N	Chronic gastritis with_x000D_ - erosion	CG + ero/u/reg/inflamed	N	Yes
S00042	N	Chronic active gastritis with_x000D_ - erosion	CG + ero/u/reg/inflamed	N	Yes
S00043	N	Chronic gastritis with_x000D_ - erosion	CG + ero/u/reg/inflamed	N	Yes
S00044	N	Chronic gastritis with_x000D_ - erosion	CG + ero/u/reg/inflamed	N	Yes
S00045	D	Tubular adenoma, low grade dysplasia	LGD	D	Yes
S00046	N	Helicobacter pylori associated chronic active gastritis with_x000D_ - ulcer	CG + ero/u/reg/inflamed	N	Yes
S00047	N	Helicobacter pylori associated chronic active gastritis	HCG	N	Yes
S00048	N	Hyperplastic polyp	Polyp	N	Yes
S00049	N	Chronic gastritis with_x000D_ - erosion	CG + ero/u/reg/inflamed	N	Yes
S00050	N	Chronic gastritis with _x000D_ - intestinal metaplasia_x000D_ - erosion	CG + ero/u/reg/inflamed	N	Yes
S00051	N	Chronic gastritis	CG	N	Yes
S00052	N	Chronic gastritis with_x000D_ - erosion	CG + ero/u/reg/inflamed	N	Yes
S00053	N	Chronic active gastritis	CG	N	Yes
S00054	N	Chronic gastritis with_x000D_ - ulcer	CG + ero/u/reg/inflamed	N	Yes
S00055	M	Tubular adenoma, high grade dysplasia	HGD	M	Yes
S00056	N	Chronic active gastritis	CG	N	Yes
S00057	N	Chronic gastritis	CG	N	Yes
S00058	N	Chronic gastritis	CG	N	Yes
S00059	N	Helicobacter pylori associated chronic active gastritis	HCG	N	Yes
S00060	N	Helicobacter pylori associated chronic active gastritis	HCG	N	Yes
S00061	N	Chronic active gastritis with_x000D_ - ulcer	CG + ero/u/reg/inflamed	N	Yes
S00062	N	Helicobacter pylori associated chronic active gastritis	HCG	N	Yes
S00063	N	Helicobacter pylori associated chronic active gastritis	HCG	N	Yes
S00064	N	Helicobacter pylori associated chronic active gastritis	HCG	N	Yes
S00065	N	Chronic gastritis with_x000D_ - erosion	CG + ero/u/reg/inflamed	N	Yes
S00066	N	Helicobacter pylori associated chronic gastritis with_x000D_ - erosion	HCG + ero/u/reg/inflamed	N	Yes
S00067	N	Chronic active gastritis with_x000D_ - erosion	CG + ero/u/reg/inflamed	N	Yes
S00068	N	Helicobacter pylori associated chronic active gastritis with_x000D_ - erosion	CG + ero/u/reg/inflamed	N	Yes
S00069	N	Helicobacter pylori associated chronic active gastritis with_x000D_ - erosion	CG + ero/u/reg/inflamed	N	Yes
S00070	N	Chronic gastritis with_x000D_ - erosion	CG + ero/u/reg/inflamed	N	Yes
S00071	N	Chronic gastritis with _x000D_ - intestinal metaplasia	CG	N	Yes
S00072	N	Chronic gastritis	CG	N	Yes
S00073	N	Chronic gastritis with _x000D_ - intestinal metaplasia	CG	N	Yes
S00074	N	Helicobacter pylori associated chronic gastritis _x000D_ - erosion	HCG + ero/u/reg/inflamed	N	Yes
S00075	N	Chronic gastritis _x000D_ - erosion	CG + ero/u/reg/inflamed	N	Yes
S00076	N	Chronic gastritis	CG	N	Yes
S00077	N	Chronic gastritis with_x000D_ - erosion	CG + ero/u/reg/inflamed	M	No
S00078	N	Fundic gland polyp	Polyp	M	No
S00079	N	Chronic gastritis with_x000D_ - erosion	CG + ero/u/reg/inflamed	N	Yes
S00080	N	Chronic gastritis with _x000D_ - intestinal metaplasia_x000D_ - erosion	CG + ero/u/reg/inflamed	N	Yes
S00081	N	Chronic gastritis with_x000D_ - erosion	CG + ero/u/reg/inflamed	N	Yes
S00082	N	Chronic gastritis with_x000D_ - erosion	CG + ero/u/reg/inflamed	N	Yes
S00083	N	Chronic gastritis with_x000D_ - erosion	CG + ero/u/reg/inflamed	N	Yes
S00084	N	Chronic gastritis with_x000D_ - erosion	CG + ero/u/reg/inflamed	N	Yes
S00085	N	Chronic gastritis with_x000D_ - erosion_x000D_ - foveolar hyperplasia	CG + ero/u/reg/inflamed	N	Yes
S00086	N	Chronic gastritis with_x000D_ - erosion	CG + ero/u/reg/inflamed	N	Yes
S00087	N	Inflammatory polyp with_x000D_ - erosion	Polyp	N	Yes
S00088	N	Hyperplastic polyp	Polyp	N	Yes
S00089	N	Chronic active gastritis with_x000D_ - erosion	CG + ero/u/reg/inflamed	N	Yes
S00090	N	Chronic gastritis with_x000D_ - foveolar hyperplasia	CG	N	Yes
S00091	N	Chronic active gastritis with_x000D_ - ulcer	CG + ero/u/reg/inflamed	N	Yes
S00092	N	Chronic gastritis	CG	N	Yes
S00093	N	Chronic gastritis	CG	N	Yes
S00094	N	Helicobacter pylori associated chronic active gastritis with _x000D_ - intestinal metaplasia	HCG + ero/u/reg/inflamed	N	Yes
S00095	N	Chronic active gastritis with_x000D_ - erosion	CG + ero/u/reg/inflamed	N	Yes
S00096	N	Chronic gastritis with_x000D_ - erosion	CG + ero/u/reg/inflamed	N	Yes
S00097	N	Chronic gastritis with_x000D_ - erosion	CG + ero/u/reg/inflamed	N	Yes
S00098	N	Fundic gland polyp	Polyp	N	Yes
S00099	N	Fundic gland polyp	Polyp	N	Yes
S00100	N	Chronic gastritis with _x000D_ - intestinal metaplasia_x000D_ - erosion	CG + ero/u/reg/inflamed	N	Yes
S00101	N	Chronic gastritis with_x000D_ - erosion	CG + ero/u/reg/inflamed	N	Yes
S00102	N	Chronic active gastritis with_x000D_ - erosion	CG + ero/u/reg/inflamed	N	Yes
S00103	N	Chronic active gastritis with_x000D_ - erosion	CG + ero/u/reg/inflamed	N	Yes
S00104	N	Chronic gastritis with_x000D_ - erosion	CG + ero/u/reg/inflamed	N	Yes
S00105	N	Chronic gastritis with_x000D_ - erosion	CG + ero/u/reg/inflamed	D	No
S00106	N	Chronic active gastritis with_x000D_ - ulcer	CG + ero/u/reg/inflamed	M	No
S00107	N	Chronic gastritis with _x000D_ - intestinal metaplasia	CG	N	Yes
S00108	N	Helicobacter pylori associated chronic active gastritis with_x000D_ - reactive hypertrophy of muscularis mucosa	HCG + ero/u/reg/inflamed	N	Yes
S00109	N	Chronic gastritis with_x000D_ - erosion	CG + ero/u/reg/inflamed	N	Yes
S00110	N	Chronic gastritis	CG	D	No
S00111	N	Helicobacter pylori associated chronic active gastritis with _x000D_ - intestinal metaplasia_x000D_ - erosion	HCG + ero/u/reg/inflamed	N	Yes
S00112	N	Helicobacter pylori associated chronic active gastritis	HCG	N	Yes
S00113	N	Helicobacter pylori associated chronic active gastritis with_x000D_ - erosion	CG + ero/u/reg/inflamed	N	Yes
S00114	N	Helicobacter pylori associated chronic active gastritis _x000D_ - lymphoid aggregates, marked _x000D_ - focal suspicious lymphoepithelial lesion (see note)	HCG	N	Yes
S00115	N	Chronic gastritis with _x000D_ - intestinal metaplasia	CG	N	Yes
S00116	N	Helicobacter pylori associated chronic active gastritis with_x000D_ - erosion_x000D_ - lymphoid aggregates	HCG + ero/u/reg/inflamed	N	Yes
S00117	N	Helicobacter pylori associated chronic gastritis with_x000D_ - erosion_x000D_ - regenerating atypia	HCG + ero/u/reg/inflamed	M	No
S00118	N	Fundic gland polyp	Polyp	N	Yes
S00119	N	Chronic gastritis	CG	N	Yes
S00120	N	Fundic gland polyp	Polyp	N	Yes
S00121	N	Helicobacter pylori associated chronic active gastritis with _x000D_ - intestinal metaplasia_x000D_ - erosion_x000D_ - lymphoid follicle	HCG + ero/u/reg/inflamed	M	No
S00122	N	Helicobacter pylori associated chronic active gastritis with _x000D_ - intestinal metaplasia_x000D_ - erosion_x000D_ - lymphoid aggregates	HCG + ero/u/reg/inflamed	M	No
S00123	N	Chronic active gastritis with_x000D_ - ulcer	CG + ero/u/reg/inflamed	M	No
S00124	N	Chronic active gastritis with_x000D_ - erosion	CG + ero/u/reg/inflamed	N	Yes
S00125	N	Chronic active gastritis with _x000D_ - intestinal metaplasia	CG	N	Yes
S00126	N	Hyperplastic polyp	Polyp	N	Yes
S00127	N	Helicobacter pylori associated chronic active gastritis	HCG	M	No
S00128	N	Chronic gastritis with_x000D_ - erosion	CG + ero/u/reg/inflamed	N	Yes
S00129	N	Fundic gland polyp	Polyp	N	Yes
S00130	N	Chronic gastritis	CG	N	Yes
S00131	N	Chronic gastritis with_x000D_ - erosion	CG + ero/u/reg/inflamed	N	Yes
S00132	N	Fundic gland polyp	Polyp	N	Yes
S00133	N	Chronic gastritis with_x000D_ - erosion	CG + ero/u/reg/inflamed	N	Yes
S00134	N	Chronic gastritis	CG	N	Yes
S00135	N	Chronic gastritis	CG	N	Yes
S00136	N	Chronic gastritis with _x000D_ - intestinal metaplasia	CG	D	No
S00137	N	Chronic gastritis	CG	N	Yes
S00138	N	Helicobacter pylori associated chronic active gastritis with_x000D_ - erosion	CG + ero/u/reg/inflamed	N	Yes
S00139	N	Chronic active gastritis	CG	N	Yes
S00140	N	Chronic active gastritis	CG	N	Yes
S00141	N	Chronic active gastritis with_x000D_ - erosion	CG + ero/u/reg/inflamed	N	Yes
S00142	N	Helicobacter pylori associated chronic active gastritis with _x000D_ - intestinal metaplasia	HCG + ero/u/reg/inflamed	N	Yes
S00143	N	Chronic active gastritis with_x000D_ - erosion	CG + ero/u/reg/inflamed	N	Yes
S00144	N	Helicobacter pylori associated chronic active gastritis with_x000D_ - erosion	CG + ero/u/reg/inflamed	N	Yes
S00145	N	Chronic gastritis with _x000D_ - intestinal metaplasia_x000D_ - erosion	CG + ero/u/reg/inflamed	N	Yes
S00146	N	Chronic gastritis with_x000D_ - erosion	CG + ero/u/reg/inflamed	N	Yes
S00147	N	Chronic gastritis with _x000D_ - intestinal metaplasia_x000D_ - erosion	CG + ero/u/reg/inflamed	N	Yes
S00148	N	Chronic gastritis with_x000D_ - erosion	CG + ero/u/reg/inflamed	N	Yes
S00149	N	Chronic gastritis with_x000D_ - erosion	CG + ero/u/reg/inflamed	N	Yes
S00150	N	Chronic gastritis with_x000D_ - erosion_x000D_ - foveolar hyperplasia	CG + ero/u/reg/inflamed	N	Yes
S00151	N	Chronic gastritis with_x000D_ - erosion	CG + ero/u/reg/inflamed	N	Yes
S00152	N	Chronic gastritis with_x000D_ - ulcer	CG + ero/u/reg/inflamed	N	Yes
S00153	N	Chronic gastritis with_x000D_ - erosion	CG + ero/u/reg/inflamed	N	Yes
S00154	N	Chronic gastritis with_x000D_ - erosion	CG + ero/u/reg/inflamed	N	Yes
S00155	N	Hyperplastic polyp	Polyp	N	Yes
S00156	N	Chronic active gastritis	CG	N	Yes
S00157	N	Chronic gastritis with_x000D_ - ulcer	CG + ero/u/reg/inflamed	D	No
S00158	N	Chronic active gastritis with_x000D_ - ulcer	CG + ero/u/reg/inflamed	N	Yes
S00159	N	Chronic gastritis with_x000D_ - ulcer	CG + ero/u/reg/inflamed	N	Yes
S00160	N	Chronic gastritis with_x000D_ - ulcer	CG + ero/u/reg/inflamed	N	Yes
S00161	N	Helicobacter pylori associated chronic active gastritis	HCG	N	Yes
S00162	N	Chronic gastritis	CG	N	Yes
S00163	N	Chronic gastritis	CG	N	Yes
S00164	N	Helicobacter pylori associated chronic active gastritis with _x000D_ - intestinal metaplasia	HCG + ero/u/reg/inflamed	N	Yes
S00165	N	Chronic gastritis	CG	N	Yes
S00166	N	Chronic gastritis	CG	N	Yes
S00167	N	Chronic gastritis with_x000D_ - erosion	CG + ero/u/reg/inflamed	N	Yes
S00168	N	Chronic gastritis	CG	M	No
S00169	N	Chronic gastritis with _x000D_ - intestinal metaplasia	CG	N	Yes
S00170	N	Chronic gastritis with_x000D_ - erosion	CG + ero/u/reg/inflamed	N	Yes
S00171	N	Chronic gastritis	CG	N	Yes
S00172	N	Chronic gastritis	CG	N	Yes
S00173	N	Chronic gastritis with _x000D_ - intestinal metaplasia	CG	N	Yes
S00174	N	Helicobacter pylori associated chronic active gastritis with_x000D_ - erosion	CG + ero/u/reg/inflamed	M	No
S00175	N	Helicobacter pylori associated chronic active gastritis with _x000D_ - intestinal metaplasia	HCG + ero/u/reg/inflamed	N	Yes
S00176	N	Helicobacter pylori associated chronic active gastritis	HCG	N	Yes
S00177	N	Chronic gastritis	CG	N	Yes
S00178	N	Chronic gastritis	CG	N	Yes
S00179	N	Helicobacter pylori associated chronic active gastritis with _x000D_ - intestinal metaplasia_x000D_ - lymphoid follicle	HCG	D	No
S00180	N	Helicobacter pylori associated chronic active gastritis with _x000D_ - intestinal metaplasia_x000D_ - erosion_x000D_ - lymphoid aggregates (see note)	HCG + ero/u/reg/inflamed	N	Yes
S00181	N	Chronic gastritis with _x000D_ - intestinal metaplasia	CG	D	No
S00182	N	Chronic gastritis with _x000D_ - intestinal metaplasia	CG	N	Yes
S00183	N	Helicobacter pylori associated chronic active gastritis with _x000D_ - intestinal metaplasia	HCG + ero/u/reg/inflamed	N	Yes
S00184	N	Fundic gland polyp	Polyp	N	Yes
S00185	N	Chronic gastritis	CG	N	Yes
S00186	N	Chronic gastritis	CG	N	Yes
S00187	N	Helicobacter pylori associated chronic active gastritis _x000D_ - erosion_x000D_ - lymphoid aggregates	HCG + ero/u/reg/inflamed	N	Yes
S00188	N	Chronic gastritis with _x000D_ - intestinal metaplasia	CG	N	Yes
S00189	N	Helicobacter pylori associated chronic active gastritis _x000D_ - erosion	HCG + ero/u/reg/inflamed	N	Yes
S00190	N	Chronic gastritis with _x000D_ - intestinal metaplasia	CG	N	Yes
S00191	N	Helicobacter pylori associated chronic active gastritis _x000D_ - erosion_x000D_ - lymphoid aggregates	HCG + ero/u/reg/inflamed	N	Yes
S00192	N	Chronic active gastritis _x000D_ - erosion_x000D_ - lymphoid follicle	CG + ero/u/reg/inflamed	N	Yes
S00193	N	Chronic gastritis _x000D_ - lymphoid aggregates	CG	N	Yes
S00194	N	Helicobacter pylori associated chronic active gastritis _x000D_ - erosion_x000D_ - lymphoid aggregates	HCG + ero/u/reg/inflamed	N	Yes
S00195	N	Chronic gastritis	CG	N	Yes
S00196	N	Chronic active gastritis _x000D_ - erosion	CG + ero/u/reg/inflamed	N	Yes
S00197	N	Helicobacter pylori associated chronic active gastritis	HCG	N	Yes
S00198	N	Helicobacter pylori associated chronic active gastritis	HCG	N	Yes
S00199	N	Chronic active gastritis with_x000D_ - erosion	CG + ero/u/reg/inflamed	N	Yes
S00200	N	Chronic gastritis	CG	N	Yes
S00201	N	Hyperplastic polyp	Polyp	M	No
S00202	N	Chronic gastritis with_x000D_ - foveolar hyperplasia	CG	N	Yes
S00203	N	Chronic gastritis with_x000D_ - erosion	CG + ero/u/reg/inflamed	N	Yes
S00204	N	Fundic gland polyp	Polyp	N	Yes
S00205	N	Chronic gastritis with_x000D_ - foveolar hyperplasia	CG	N	Yes
S00206	N	Helicobacter pylori associated chronic active gastritis with_x000D_ - ulcer	CG + ero/u/reg/inflamed	M	No
S00207	N	Chronic gastritis	CG	N	Yes
S00208	N	Chronic gastritis	CG	N	Yes
S00209	N	Helicobacter pylori associated chronic active gastritis	HCG	M	No
S00210	N	Hyperplastic polyp	Polyp	N	Yes
S00211	N	Chronic gastritis with_x000D_ - erosion	CG + ero/u/reg/inflamed	N	Yes
S00212	N	Chronic gastritis with_x000D_ - erosion	CG + ero/u/reg/inflamed	N	Yes
S00213	N	Chronic active gastritis with_x000D_ - erosion	CG + ero/u/reg/inflamed	M	No
S00214	N	Chronic gastritis	CG	M	No
S00215	N	Fundic gland polyp	Polyp	D	No
S00216	N	Chronic gastritis	CG	N	Yes
S00217	N	Chronic gastritis	CG	N	Yes
S00218	N	Chronic gastritis with _x000D_ - intestinal metaplasia	CG	N	Yes
S00219	N	Chronic gastritis with _x000D_ - intestinal metaplasia	CG	N	Yes
S00220	N	Chronic active gastritis with _x000D_ - intestinal metaplasia _x000D_ - erosion	CG + ero/u/reg/inflamed	N	Yes
S00221	N	Helicobacter pylori associated chronic active gastritis	HCG	N	Yes
S00222	N	Chronic gastritis _x000D_ - erosion	CG + ero/u/reg/inflamed	N	Yes
S00223	N	Chronic active gastritis _x000D_ - erosion	CG + ero/u/reg/inflamed	M	No
S00224	N	Chronic gastritis	CG	N	Yes
S00225	N	Helicobacter pylori associated chronic active gastritis with _x000D_ - intestinal metaplasia	HCG + ero/u/reg/inflamed	N	Yes
S00226	N	Helicobacter pylori associated chronic active gastritis with _x000D_ - intestinal metaplasia _x000D_ - erosion	HCG + ero/u/reg/inflamed	N	Yes
S00227	N	Chronic active gastritis _x000D_ - erosion	CG + ero/u/reg/inflamed	M	No
S00228	N	Chronic gastritis	CG	N	Yes
S00229	N	Chronic gastritis with _x000D_ - intestinal metaplasia	CG	N	Yes
S00230	N	Helicobacter pylori associated chronic active gastritis with _x000D_ - intestinal metaplasia _x000D_ - erosion	HCG + ero/u/reg/inflamed	N	Yes
S00231	N	Helicobacter pylori associated chronic active gastritis	HCG	N	Yes
S00232	N	Chronic active gastritis _x000D_ - erosion	CG + ero/u/reg/inflamed	N	Yes
S00233	N	Fundic gland polyp	Polyp	N	Yes
S00234	N	Chronic gastritis with _x000D_ - intestinal metaplasia	CG	N	Yes
S00235	N	Chronic gastritis	CG	N	Yes
S00236	N	Chronic gastritis with _x000D_ - intestinal metaplasia	CG	N	Yes
S00237	N	Chronic gastritis with _x000D_ - intestinal metaplasia	CG	D	No
S00238	N	Tubular adenoma, low grade dysplasia	CG	N	No
S00239	N	Chronic active gastritis with_x000D_ - ulcer	CG + ero/u/reg/inflamed	N	Yes
S00240	N	Chronic active gastritis with_x000D_ - ulcer	CG + ero/u/reg/inflamed	N	Yes
S00241	N	Chronic gastritis	CG	N	Yes
S00242	N	Hyperplastic polyp	Polyp	N	Yes
S00243	N	Chronic active gastritis with _x000D_ - intestinal metaplasia	CG	D	No
S00244	N	Hyperplastic polyp	Polyp	N	Yes
S00245	N	Helicobacter pylori associated chronic active gastritis with _x000D_ - intestinal metaplasia	HCG + ero/u/reg/inflamed	N	Yes
S00246	N	Chronic active gastritis _x000D_ - erosion	CG + ero/u/reg/inflamed	N	Yes
S00247	N	Chronic gastritis _x000D_ - erosion	CG + ero/u/reg/inflamed	N	Yes
S00248	N	Helicobacter pylori associated chronic active gastritis _x000D_ - erosion	HCG + ero/u/reg/inflamed	M	No
S00249	N	Chronic gastritis with _x000D_ - intestinal metaplasia_x000D_ - erosion	CG + ero/u/reg/inflamed	N	Yes
S00250	N	Chronic gastritis	CG	N	Yes
S00251	N	Chronic gastritis with _x000D_ - intestinal metaplasia_x000D_ - erosion	CG + ero/u/reg/inflamed	N	Yes
S00252	N	Chronic gastritis	CG	N	Yes
S00253	N	Chronic gastritis with _x000D_ - intestinal metaplasia	CG	N	Yes
S00254	N	Chronic gastritis with _x000D_ - intestinal metaplasia	CG	N	Yes
S00255	N	Chronic gastritis	CG	N	Yes
S00256	N	Chronic gastritis with_x000D_ - erosion	CG + ero/u/reg/inflamed	N	Yes
S00257	N	Chronic gastritis with _x000D_ - intestinal metaplasia_x000D_ - erosion	CG + ero/u/reg/inflamed	N	Yes
S00258	N	Helicobacter pylori associated chronic active gastritis with_x000D_ - ulcer	CG + ero/u/reg/inflamed	M	No
S00259	N	Chronic gastritis with_x000D_ - erosion	CG + ero/u/reg/inflamed	N	Yes
S00260	N	Chronic gastritis with_x000D_ - erosion	CG + ero/u/reg/inflamed	N	Yes
S00261	N	Chronic active gastritis _x000D_ - erosion	CG + ero/u/reg/inflamed	N	Yes
S00262	N	Chronic gastritis with_x000D_ - ulcer	CG + ero/u/reg/inflamed	N	Yes
S00263	N	Chronic gastritis with_x000D_ - erosion	CG + ero/u/reg/inflamed	N	Yes
S00264	N	Chronic gastritis with_x000D_ - erosion	CG + ero/u/reg/inflamed	N	Yes
S00265	N	Chronic gastritis with_x000D_ - erosion	CG + ero/u/reg/inflamed	N	Yes
S00266	N	Chronic active gastritis with_x000D_ - erosion	CG + ero/u/reg/inflamed	N	Yes
S00267	N	Chronic gastritis with_x000D_ - erosion	CG + ero/u/reg/inflamed	N	Yes
S00268	N	Chronic gastritis with_x000D_ - erosion	CG + ero/u/reg/inflamed	N	Yes
S00269	N	Chronic gastritis with_x000D_ - erosion	CG + ero/u/reg/inflamed	N	Yes
S00270	N	Chronic gastritis with_x000D_ - erosion	CG + ero/u/reg/inflamed	N	Yes
S00271	N	Chronic gastritis with_x000D_ - ulcer	CG + ero/u/reg/inflamed	N	Yes
S00272	N	Fundic gland polyp	Polyp	N	Yes
S00273	N	Chronic gastritis with_x000D_ - ulcer	CG + ero/u/reg/inflamed	N	Yes
S00274	N	Chronic gastritis with_x000D_ - ulcer	CG + ero/u/reg/inflamed	N	Yes
S00275	N	Chronic active gastritis with_x000D_ - ulcer	CG + ero/u/reg/inflamed	N	Yes
S00276	N	Chronic active gastritis with_x000D_ - erosion	CG + ero/u/reg/inflamed	N	Yes
S00277	N	Hyperplastic polyp	Polyp	N	Yes
S00278	N	Hyperplastic polyp	Polyp	N	Yes
S00279	N	Helicobacter pylori associated chronic active gastritis with_x000D_ - erosion	CG + ero/u/reg/inflamed	N	Yes
S00280	N	Chronic gastritis with _x000D_ - intestinal metaplasia_x000D_ - ulcer	CG + ero/u/reg/inflamed	N	Yes
S00281	N	Fundic gland polyp	Polyp	N	Yes
S00282	N	Chronic gastritis	CG	N	Yes
S00283	N	Chronic gastritis with _x000D_ - intestinal metaplasia	CG	N	Yes
S00284	N	Chronic gastritis	CG	N	Yes
S00285	N	Chronic gastritis	CG	N	Yes
S00286	N	Chronic gastritis with_x000D_ - erosion	CG + ero/u/reg/inflamed	N	Yes
S00287	N	Chronic gastritis with_x000D_ - erosion	CG + ero/u/reg/inflamed	N	Yes
S00288	N	Helicobacter pylori associated chronic active gastritis with_x000D_ - erosion	CG + ero/u/reg/inflamed	N	Yes
S00289	N	Chronic active gastritis with_x000D_ - ulcer	CG + ero/u/reg/inflamed	N	Yes
S00290	N	Chronic gastritis with _x000D_ - intestinal metaplasia_x000D_ - erosion	CG + ero/u/reg/inflamed	N	Yes
S00291	N	Chronic gastritis with_x000D_ - erosion	CG + ero/u/reg/inflamed	N	Yes
S00292	N	Hyperplastic polyp	Polyp	N	Yes
S00293	N	Chronic gastritis with _x000D_ - intestinal metaplasia_x000D_ - erosion	CG + ero/u/reg/inflamed	D	No
S00294	N	Chronic gastritis with _x000D_ - intestinal metaplasia	CG	N	Yes
S00295	N	Chronic gastritis with_x000D_ - erosion	CG + ero/u/reg/inflamed	N	Yes
S00296	N	Helicobacter pylori associated chronic active gastritis with_x000D_ - erosion	CG + ero/u/reg/inflamed	N	Yes
S00297	N	Chronic gastritis with _x000D_ - intestinal metaplasia	CG	N	Yes
S00298	N	Chronic gastritis	CG	N	Yes
S00299	N	Chronic gastritis with_x000D_ - erosion	CG + ero/u/reg/inflamed	N	Yes
S00300	N	Helicobacter pylori associated chronic active gastritis with_x000D_ - erosion	CG + ero/u/reg/inflamed	N	Yes
S00301	N	Fundic gland polyp	Polyp	N	Yes
S00302	N	Chronic gastritis	CG	N	Yes
S00303	N	Helicobacter pylori associated chronic active gastritis	HCG	N	Yes
S00304	N	Helicobacter pylori associated chronic active gastritis with _x000D_ - intestinal metaplasia	HCG + ero/u/reg/inflamed	N	Yes
S00305	N	Chronic gastritis	CG	M	No
S00306	N	Fundic gland polyp	Polyp	N	Yes
S00307	N	Fundic gland polyp	Polyp	N	Yes
S00308	N	Chronic gastritis with_x000D_ - erosion	CG + ero/u/reg/inflamed	N	Yes
S00309	N	Chronic gastritis	CG	N	Yes
S00310	N	Chronic active gastritis with _x000D_ - intestinal metaplasia_x000D_ - erosion	CG + ero/u/reg/inflamed	N	Yes
S00311	N	Chronic gastritis	CG	N	Yes
S00312	N	Chronic gastritis with_x000D_ - foveolar hyperplasia	CG	N	Yes
S00313	N	Chronic gastritis with _x000D_ - intestinal metaplasia	CG	N	Yes
S00314	N	Chronic gastritis with _x000D_ - intestinal metaplasia_x000D_ - erosion	CG + ero/u/reg/inflamed	N	Yes
S00315	N	Chronic gastritis with_x000D_ - erosion	CG + ero/u/reg/inflamed	N	Yes
S00316	N	Chronic gastritis with_x000D_ - ulcer	CG + ero/u/reg/inflamed	N	Yes
S00317	N	Chronic gastritis with_x000D_ - erosion	CG + ero/u/reg/inflamed	N	Yes
S00318	N	Chronic gastritis with _x000D_ - intestinal metaplasia	CG	N	Yes
S00319	N	Chronic gastritis	CG	N	Yes
S00320	N	Chronic gastritis with_x000D_ - erosion	CG + ero/u/reg/inflamed	N	Yes
S00321	N	Chronic gastritis with_x000D_ - erosion	CG + ero/u/reg/inflamed	N	Yes
S00322	N	Chronic gastritis with_x000D_ - erosion	CG + ero/u/reg/inflamed	N	Yes
S00323	N	Chronic active gastritis with_x000D_ - ulcer	CG + ero/u/reg/inflamed	N	Yes
S00324	N	Chronic active gastritis with_x000D_ - erosion	CG + ero/u/reg/inflamed	N	Yes
S00325	N	Chronic active gastritis	CG	N	Yes
S00326	N	Chronic gastritis with_x000D_ - erosion	CG + ero/u/reg/inflamed	N	Yes
S00327	N	Chronic gastritis with_x000D_ - erosion	CG + ero/u/reg/inflamed	N	Yes
S00328	N	Helicobacter pylori associated chronic active gastritis with_x000D_ - erosion	CG + ero/u/reg/inflamed	N	Yes
S00329	N	Helicobacter pylori associated chronic active gastritis	HCG	N	Yes
S00330	N	Chronic gastritis with _x000D_ - intestinal metaplasia_x000D_ - erosion	CG + ero/u/reg/inflamed	N	Yes
S00331	N	Chronic gastritis with_x000D_ - ulcer	CG + ero/u/reg/inflamed	N	Yes
S00332	N	Chronic gastritis with_x000D_ - ulcer	CG + ero/u/reg/inflamed	N	Yes
S00333	N	Fundic gland polyp	Polyp	N	Yes
S00334	N	Chronic gastritis	CG	N	Yes
S00335	N	Hyperplastic polyp	Polyp	N	Yes
S00336	N	Fundic gland polyp	Polyp	N	Yes
S00337	N	Helicobacter pylori associated chronic active gastritis	HCG	M	No
S00338	N	Hyperplastic polyp	Polyp	N	Yes
S00339	N	Hyperplastic polyp	Polyp	M	No
S00340	N	Fundic gland polyp	Polyp	N	Yes
S00341	N	Fundic gland polyp	Polyp	N	Yes
S00342	N	Fundic gland polyp	Polyp	N	Yes
S00343	N	Fundic gland polyp	Polyp	N	Yes
S00344	N	Fundic gland polyp	Polyp	N	Yes
S00345	N	Helicobacter pylori associated chronic active gastritis with _x000D_ - intestinal metaplasia	HCG + ero/u/reg/inflamed	N	Yes
S00346	N	Helicobacter pylori associated chronic active gastritis with _x000D_ - intestinal metaplasia	HCG + ero/u/reg/inflamed	M	No
S00347	N	Fundic gland polyp	Polyp	D	No
S00348	N	Helicobacter pylori associated chronic active gastritis	HCG	N	Yes
S00349	N	Helicobacter pylori associated chronic active gastritis	HCG	N	Yes
S00350	N	Chronic gastritis with_x000D_ - erosion	CG + ero/u/reg/inflamed	N	Yes
S00351	N	Fundic gland polyp	Polyp	N	Yes
S00352	N	Fundic gland polyp	Polyp	N	Yes
S00353	N	Fundic gland polyp	Polyp	N	Yes
S00354	N	Chronic active gastritis with_x000D_ - erosion	CG + ero/u/reg/inflamed	N	Yes
S00355	N	Chronic active gastritis with _x000D_ - intestinal metaplasia_x000D_ - erosion	CG + ero/u/reg/inflamed	N	Yes
S00356	N	Chronic active gastritis with _x000D_ - intestinal metaplasia_x000D_ - erosion	CG + ero/u/reg/inflamed	N	Yes
S00357	N	Chronic gastritis with _x000D_ - intestinal metaplasia_x000D_ - erosion	CG + ero/u/reg/inflamed	N	Yes
S00358	N	Chronic gastritis with_x000D_ - erosion	CG + ero/u/reg/inflamed	N	Yes
S00359	N	Chronic gastritis	CG	N	Yes
S00360	N	Chronic gastritis	CG	N	Yes
S00361	N	Chronic gastritis with_x000D_ - erosion	CG + ero/u/reg/inflamed	N	Yes
S00362	N	Chronic gastritis	CG	N	Yes
S00363	N	Chronic gastritis with_x000D_ - erosion	CG + ero/u/reg/inflamed	N	Yes
S00364	N	Helicobacter pylori associated chronic active gastritis	HCG	N	Yes
S00365	N	Helicobacter pylori associated chronic gastritis with_x000D_ - erosion	HCG + ero/u/reg/inflamed	N	Yes
S00366	N	Chronic gastritis with _x000D_ - intestinal metaplasia_x000D_ - erosion	CG + ero/u/reg/inflamed	N	Yes
S00367	N	Chronic gastritis	CG	N	Yes
S00368	N	Chronic gastritis	CG	N	Yes
S00369	N	Chronic gastritis with _x000D_ - intestinal metaplasia	CG	N	Yes
S00370	N	Chronic gastritis	CG	N	Yes
S00371	D	Atypical glandular proliferation of undetermined significance (see note)	AUS/InFD	M	No
S00372	N	Chronic gastritis	CG	N	Yes
S00373	N	Chronic active gastritis	CG	N	Yes
S00374	N	Chronic gastritis with _x000D_ - intestinal metaplasia	CG	N	Yes
S00375	N	Fundic gland polyp	Polyp	N	Yes
S00376	N	Helicobacter pylori associated chronic active gastritis with _x000D_ - intestinal metaplasia_x000D_ - erosion	HCG + ero/u/reg/inflamed	N	Yes
S00377	N	Helicobacter pylori associated chronic active gastritis with_x000D_ - lymphoid aggregates, marked_x000D_ - focal suspicious lymphoepithelial lesion (see note)	HCG	M	No
S00378	N	Chronic gastritis with _x000D_ - intestinal metaplasia_x000D_ - erosion	CG + ero/u/reg/inflamed	D	No
S00379	N	Chronic gastritis with _x000D_ - intestinal metaplasia	CG	D	No
S00380	N	Chronic gastritis with_x000D_ - erosion	CG + ero/u/reg/inflamed	N	Yes
S00381	N	Chronic gastritis	CG	N	Yes
S00382	N	Chronic gastritis	CG	N	Yes
S00383	N	Chronic gastritis with _x000D_ - intestinal metaplasia	CG	D	No
S00384	N	Fundic gland polyp	Polyp	N	Yes
S00385	N	Chronic gastritis with_x000D_ - erosion	CG + ero/u/reg/inflamed	N	Yes
S00386	N	Chronic gastritis with _x000D_ - intestinal metaplasia	CG	N	Yes
S00387	N	Fundic gland polyp	Polyp	N	Yes
S00388	N	Chronic active gastritis with _x000D_ - intestinal metaplasia_x000D_ - erosion	CG + ero/u/reg/inflamed	N	Yes
S00389	N	Chronic gastritis with _x000D_ - intestinal metaplasia	CG	N	Yes
S00390	N	Chronic active gastritis	CG	N	Yes
S00391	N	Fundic gland polyp	Polyp	N	Yes
S00392	N	Helicobacter pylori associated chronic active gastritis with_x000D_ - ulcer	CG + ero/u/reg/inflamed	N	Yes
S00393	N	Chronic gastritis with_x000D_ - erosion	CG + ero/u/reg/inflamed	N	Yes
S00394	N	Chronic gastritis with_x000D_ - erosion	CG + ero/u/reg/inflamed	N	Yes
S00395	N	Helicobacter pylori associated chronic active gastritis with_x000D_ - ulcer	CG + ero/u/reg/inflamed	N	Yes
S00396	N	Chronic gastritis with_x000D_ - erosion	CG + ero/u/reg/inflamed	N	Yes
S00397	N	Fundic gland polyp	Polyp	N	Yes
S00398	N	Chronic gastritis	CG	N	Yes
S00399	N	Helicobacter pylori associated chronic active gastritis	HCG	N	Yes
S00400	N	Chronic gastritis	CG	N	Yes
S00401	N	Chronic gastritis	CG	N	Yes
S00402	N	Chronic gastritis with _x000D_ - intestinal metaplasia	CG	N	Yes
S00403	N	Chronic gastritis with _x000D_ - intestinal metaplasia	CG	N	Yes
S00404	N	Chronic gastritis with _x000D_ - intestinal metaplasia	CG	N	Yes
S00405	N	Helicobacter pylori associated chronic active gastritis	HCG	N	Yes
S00406	N	Helicobacter pylori associated chronic active gastritis with _x000D_ - intestinal metaplasia	HCG + ero/u/reg/inflamed	N	Yes
S00407	N	Chronic gastritis with _x000D_ - intestinal metaplasia	CG	N	Yes
S00408	N	Chronic gastritis with_x000D_ - erosion	CG + ero/u/reg/inflamed	N	Yes
S00409	N	Helicobacter pylori associated chronic active gastritis with_x000D_ - erosion	CG + ero/u/reg/inflamed	N	Yes
S00410	N	Helicobacter pylori associated chronic active gastritis with_x000D_ - erosion_x000D_ - lymphoid aggregates	HCG + ero/u/reg/inflamed	N	Yes
S00411	N	Helicobacter pylori associated chronic active gastritis with_x000D_ - erosion_x000D_ - lymphoid aggregates	HCG + ero/u/reg/inflamed	N	Yes
S00412	N	Chronic gastritis	CG	N	Yes
S00413	N	Chronic gastritis	CG	N	Yes
S00414	N	Fundic gland polyp	Polyp	M	No
S00415	N	Helicobacter pylori associated chronic active gastritis with_x000D_ - erosion	CG + ero/u/reg/inflamed	N	Yes
S00416	N	Chronic gastritis	CG	N	Yes
S00417	N	Chronic gastritis	CG	M	No
S00418	N	Chronic active gastritis	CG	N	Yes
S00419	N	Chronic active gastritis with_x000D_ - erosion	CG + ero/u/reg/inflamed	N	Yes
S00420	N	Chronic gastritis	CG	D	No
S00421	N	Chronic gastritis	CG	N	Yes
S00422	N	Helicobacter pylori associated chronic active gastritis with _x000D_ - intestinal metaplasia_x000D_ - erosion	HCG + ero/u/reg/inflamed	M	No
S00423	N	Ulcer detritus with atypical cell nests ( See note)	Aty, favor neoplastic	M	No
S00424	N	Chronic gastritis	CG	N	Yes
S00425	N	Chronic gastritis with_x000D_ - erosion	CG + ero/u/reg/inflamed	N	Yes
S00426	N	Chronic gastritis with_x000D_ - ulcer	CG + ero/u/reg/inflamed	N	Yes
S00427	N	Chronic active gastritis with_x000D_ - ulcer	CG + ero/u/reg/inflamed	N	Yes
S00428	N	Chronic gastritis	CG	M	No
S00429	N	Chronic gastritis	CG	N	Yes
S00430	N	Chronic active gastritis with_x000D_ - erosion	CG + ero/u/reg/inflamed	N	Yes
S00431	N	Chronic gastritis	CG	N	Yes
S00432	N	Chronic gastritis with _x000D_ - intestinal metaplasia	CG	N	Yes
S00433	N	Chronic gastritis with _x000D_ - intestinal metaplasia	CG	D	No
S00434	N	Chronic gastritis with _x000D_ - intestinal metaplasia	CG	D	No
S00435	N	Helicobacter pylori associated chronic gastritis with_x000D_ - lymphoid aggregates	HCG	N	Yes
S00436	N	Helicobacter pylori associated chronic active gastritis	HCG	N	Yes
S00437	N	Chronic gastritis with_x000D_ - lymphoid aggregates	CG	N	Yes
S00438	N	Helicobacter pylori associated chronic gastritis with_x000D_ - lymphoid aggregates	HCG	N	Yes
S00439	N	Helicobacter pylori associated chronic active gastritis with _x000D_ - intestinal metaplasia_x000D_ - lymphoid aggregates	HCG	N	Yes
S00440	N	Helicobacter pylori associated chronic active gastritis with _x000D_ - intestinal metaplasia	HCG + ero/u/reg/inflamed	N	Yes
S00441	N	Chronic gastritis	CG	N	Yes
S00442	N	Chronic gastritis	CG	N	Yes
S00443	N	Chronic gastritis with_x000D_ - erosion	CG + ero/u/reg/inflamed	M	No
S00444	N	Chronic gastritis with_x000D_ - erosion	CG + ero/u/reg/inflamed	M	No
S00445	N	Chronic gastritis	CG	N	Yes
S00446	N	Chronic gastritis with _x000D_ - intestinal metaplasia	CG	N	Yes
S00447	N	Chronic gastritis with _x000D_ - intestinal metaplasia	CG	N	Yes
S00448	N	Chronic gastritis	CG	N	Yes
S00449	N	Chronic gastritis	CG	N	Yes
S00450	N	Chronic gastritis with_x000D_ - erosion	CG + ero/u/reg/inflamed	N	Yes
S00451	N	Chronic gastritis	CG	N	Yes
S00452	N	Chronic gastritis with_x000D_ - erosion (see note)	CG + ero/u/reg/inflamed	M	No
S00453	N	Chronic gastritis	CG	N	Yes
S00454	N	Chronic gastritis with _x000D_ - intestinal metaplasia	CG	N	Yes
S00455	N	Chronic gastritis with_x000D_ - erosion	CG + ero/u/reg/inflamed	N	Yes
S00456	N	Chronic gastritis with _x000D_ - intestinal metaplasia_x000D_ - erosion	CG + ero/u/reg/inflamed	N	Yes
S00457	N	Chronic gastritis	CG	N	Yes
S00458	N	Helicobacter pylori associated chronic active gastritis with_x000D_ - lymphoid aggregates	HCG	N	Yes
S00459	N	Helicobacter pylori associated chronic active gastritis	HCG	N	Yes
S00460	N	Helicobacter pylori associated chronic gastritis with _x000D_ - intestinal metaplasia	HCG	N	Yes
S00461	N	Chronic gastritis with _x000D_ - intestinal metaplasia	CG	N	Yes
S00462	N	Chronic gastritis with _x000D_ - intestinal metaplasia	CG	N	Yes
S00463	N	Chronic gastritis with _x000D_ - intestinal metaplasia	CG	N	Yes
S00464	N	Chronic gastritis with _x000D_ - intestinal metaplasia	CG	N	Yes
S00465	M	TUBULAR ADENOMA, HIGH GRADE DYSPLASIA	HGD	M	Yes
S00466	N	Chronic gastritis with _x000D_ - intestinal metaplasia	CG	N	Yes
S00467	N	Helicobacter pylori associated chronic active gastritis with_x000D_ - erosion	CG + ero/u/reg/inflamed	N	Yes
S00468	N	Helicobacter pylori associated chronic active gastritis	HCG	N	Yes
S00469	N	Chronic gastritis	CG	N	Yes
S00470	N	Chronic gastritis	CG	N	Yes
S00471	N	Helicobacter pylori associated chronic active gastritis with_x000D_ - ulcer	CG + ero/u/reg/inflamed	N	Yes
S00472	N	Chronic gastritis with_x000D_ - erosion	CG + ero/u/reg/inflamed	N	Yes
S00473	N	Chronic gastritis	CG	N	Yes
S00474	N	Chronic gastritis with _x000D_ - intestinal metaplasia_x000D_ - erosion	CG + ero/u/reg/inflamed	N	Yes
S00475	N	Helicobacter pylori associated chronic active gastritis with _x000D_ - intestinal metaplasia	HCG + ero/u/reg/inflamed	N	Yes
S00476	N	Chronic gastritis	CG	N	Yes
S00477	N	Chronic gastritis with_x000D_ - erosion	CG + ero/u/reg/inflamed	N	Yes
S00478	N	Chronic gastritis with_x000D_ - erosion	CG + ero/u/reg/inflamed	N	Yes
S00479	N	Chronic gastritis	CG	N	Yes
S00480	N	Helicobacter pylori associated chronic active gastritis with_x000D_ - erosion	CG + ero/u/reg/inflamed	N	Yes
S00481	N	Chronic active gastritis with_x000D_ - erosion	CG + ero/u/reg/inflamed	M	No
S00482	N	Helicobacter pylori associated chronic active gastritis with_x000D_ - erosion	CG + ero/u/reg/inflamed	N	Yes
S00483	N	Chronic gastritis with_x000D_ - erosion	CG + ero/u/reg/inflamed	N	Yes
S00484	N	Helicobacter pylori associated chronic active gastritis	HCG	N	Yes
S00485	N	Chronic gastritis with _x000D_ - intestinal metaplasia	CG	N	Yes
S00486	N	Consistent with hyperplastic polyp	Polyp	M	No
S00487	N	Chronic gastritis	CG	N	Yes
S00488	N	Chronic gastritis	CG	N	Yes
S00489	N	Chronic gastritis	CG	N	Yes
S00490	N	Chronic gastritis	CG	N	Yes
S00491	N	Helicobacter pylori associated chronic gastritis	HCG	N	Yes
S00492	N	Helicobacter pylori associated chronic active gastritis	HCG	N	Yes
S00493	N	Helicobacter pylori associated chronic active gastritis with_x000D_ - erosion	CG + ero/u/reg/inflamed	N	Yes
S00494	N	Helicobacter pylori associated chronic active gastritis	HCG	M	No
S00495	N	Helicobacter pylori associated chronic active gastritis with _x000D_ - intestinal metaplasia	HCG + ero/u/reg/inflamed	N	Yes
S00496	N	Chronic gastritis with _x000D_ - intestinal metaplasia	CG	D	No
S00497	N	Chronic gastritis	CG	N	Yes
S00498	N	Chronic gastritis with _x000D_ - intestinal metaplasia	CG	D	No
S00499	N	Helicobacter pylori associated chronic active gastritis	HCG	N	Yes
S00500	N	Helicobacter pylori associated chronic gastritis with _x000D_ - intestinal metaplasia	HCG	N	Yes
S00501	N	Helicobacter pylori associated chronic active gastritis with _x000D_ - intestinal metaplasia	HCG + ero/u/reg/inflamed	D	No
S00502	N	Helicobacter pylori associated chronic active gastritis with _x000D_ - intestinal metaplasia	HCG + ero/u/reg/inflamed	N	Yes
S00503	N	Helicobacter pylori associated chronic active gastritis with _x000D_ - intestinal metaplasia	HCG + ero/u/reg/inflamed	N	Yes
S00504	N	Helicobacter pylori associated chronic active gastritis with _x000D_ - intestinal metaplasia	HCG + ero/u/reg/inflamed	N	Yes
S00505	N	Helicobacter pylori associated chronic active gastritis	HCG	N	Yes
S00506	N	Chronic gastritis	CG	N	Yes
S00507	N	Chronic active gastritis with _x000D_ - intestinal metaplasia_x000D_ - erosion	CG + ero/u/reg/inflamed	N	Yes
S00508	N	Chronic active gastritis with_x000D_ - ulcer	CG + ero/u/reg/inflamed	D	No
S00509	N	Helicobacter pylori associated chronic active gastritis	HCG	N	Yes
S00510	N	Chronic gastritis with_x000D_ - erosion	CG + ero/u/reg/inflamed	M	No
S00511	N	Chronic gastritis with_x000D_ - erosion	CG + ero/u/reg/inflamed	N	Yes
S00512	N	Chronic gastritis with_x000D_ - erosion	CG + ero/u/reg/inflamed	N	Yes
S00513	N	Hyperplastic polyp	Polyp	N	Yes
S00514	N	Hyperplastic polyp	Polyp	N	Yes
S00515	N	Chronic gastritis with _x000D_ - intestinal metaplasia_x000D_ - erosion	CG + ero/u/reg/inflamed	N	Yes
S00516	N	Chronic gastritis with _x000D_ - intestinal metaplasia_x000D_ - erosion	CG + ero/u/reg/inflamed	N	Yes
S00517	N	Chronic gastritis with_x000D_ - erosion	CG + ero/u/reg/inflamed	N	Yes
S00518	N	Chronic gastritis with_x000D_ - erosion	CG + ero/u/reg/inflamed	N	Yes
S00519	N	Chronic gastritis with_x000D_ - erosion	CG + ero/u/reg/inflamed	N	Yes
S00520	N	Chronic gastritis with_x000D_ - erosion	CG + ero/u/reg/inflamed	N	Yes
S00521	N	Chronic gastritis with_x000D_ - erosion	CG + ero/u/reg/inflamed	N	Yes
S00522	N	Chronic active gastritis with_x000D_ - ulcer	CG + ero/u/reg/inflamed	N	Yes
S00523	N	Chronic active gastritis	CG	N	Yes
S00524	N	Chronic gastritis	CG	N	Yes
S00525	N	Chronic active gastritis with _x000D_ - intestinal metaplasia_x000D_ - erosion_x000D_ - regenerating glands	CG + ero/u/reg/inflamed	M	No
S00526	N	Chronic active gastritis with_x000D_ - erosion_x000D_ - foveolar hyperplasia	CG + ero/u/reg/inflamed	N	Yes
S00527	N	Helicobacter pylori associated chronic active gastritis with_x000D_ - erosion	CG + ero/u/reg/inflamed	N	Yes
S00528	N	Chronic active gastritis with _x000D_ - intestinal metaplasia	CG	N	Yes
S00529	N	Chronic active gastritis with_x000D_ - erosion	CG + ero/u/reg/inflamed	N	Yes
S00530	N	Chronic gastritis with_x000D_ - erosion	CG + ero/u/reg/inflamed	N	Yes
S00531	N	Chronic active gastritis with_x000D_ - erosion	CG + ero/u/reg/inflamed	N	Yes
S00532	N	Chronic gastritis	CG	N	Yes
S00533	D	Chronic gastritis with _x000D_ - intestinal metaplasia _x000D_ - dysplasia, low grade	LGD	D	Yes
S00534	N	Chronic gastritis	CG	N	Yes
S00535	N	Chronic gastritis	CG	N	Yes
S00536	N	Hyperplastic polyp	Polyp	N	Yes
S00537	N	Chronic gastritis	CG	N	Yes
S00538	N	Chronic gastritis	CG	N	Yes
S00539	N	Fundic gland polyp	Polyp	N	Yes
S00540	N	Chronic gastritis with_x000D_ - erosion	CG + ero/u/reg/inflamed	N	Yes
S00541	N	Chronic gastritis	CG	N	Yes
S00542	N	Chronic gastritis with_x000D_ - erosion	CG + ero/u/reg/inflamed	N	Yes
S00543	N	Chronic gastritis with_x000D_ - ulcer	CG + ero/u/reg/inflamed	N	Yes
S00544	N	Chronic gastritis with _x000D_ - intestinal metaplasia_x000D_ - erosion	CG + ero/u/reg/inflamed	N	Yes
S00545	N	Chronic gastritis with_x000D_ - ulcer	CG + ero/u/reg/inflamed	N	Yes
S00546	N	Helicobacter pylori associated chronic active gastritis with_x000D_ - ulcer	CG + ero/u/reg/inflamed	N	Yes
S00547	N	Chronic active gastritis with_x000D_ - erosion	CG + ero/u/reg/inflamed	N	Yes
S00548	N	Helicobacter pylori associated chronic active gastritis with_x000D_ - erosion	CG + ero/u/reg/inflamed	N	Yes
S00549	N	Chronic gastritis with_x000D_ - erosion	CG + ero/u/reg/inflamed	N	Yes
S00550	N	Chronic gastritis with_x000D_ - erosion	CG + ero/u/reg/inflamed	N	Yes
S00551	N	Chronic active gastritis with_x000D_ - erosion	CG + ero/u/reg/inflamed	M	No
S00552	N	Chronic gastritis with_x000D_ - erosion	CG + ero/u/reg/inflamed	N	Yes
S00553	N	Helicobacter pylori associated chronic active gastritis with_x000D_ - ulcer detritus	HCG + ero/u/reg/inflamed	M	No
S00554	N	Helicobacter pylori associated chronic active gastritis with_x000D_ - ulcer	CG + ero/u/reg/inflamed	M	No
S00555	N	Helicobacter pylori associated chronic active gastritis with_x000D_ - ulcer	CG + ero/u/reg/inflamed	N	Yes
S00556	N	Chronic gastritis	CG	N	Yes
S00557	N	Helicobacter pylori associated chronic gastritis with _x000D_ - intestinal metaplasia	HCG	N	Yes
S00558	N	Chronic gastritis with_x000D_ - erosion	CG + ero/u/reg/inflamed	N	Yes
S00559	N	Chronic gastritis with_x000D_ - erosion	CG + ero/u/reg/inflamed	N	Yes
S00560	N	Chronic gastritis	CG	N	Yes
S00561	N	Chronic active gastritis with_x000D_ - ulcer scar	CG + ero/u/reg/inflamed	N	Yes
S00562	N	Chronic active gastritis with_x000D_ - erosion	CG + ero/u/reg/inflamed	N	Yes
S00563	N	Chronic active gastritis with _x000D_ - intestinal metaplasia_x000D_ - ulcer	CG + ero/u/reg/inflamed	D	No
S00564	N	Chronic gastritis with_x000D_ - erosion	CG + ero/u/reg/inflamed	N	Yes
S00565	N	Helicobacter pylori associated chronic active gastritis with_x000D_ - erosion	CG + ero/u/reg/inflamed	N	Yes
S00566	N	Chronic gastritis with _x000D_ - intestinal metaplasia_x000D_ - erosion	CG + ero/u/reg/inflamed	N	Yes
S00567	N	Chronic gastritis with _x000D_ - intestinal metaplasia_x000D_ - erosion	CG + ero/u/reg/inflamed	N	Yes
S00568	N	Chronic gastritis with_x000D_ - erosion	CG + ero/u/reg/inflamed	N	Yes
S00569	N	Chronic gastritis with_x000D_ - lymphoid aggregates	CG	N	Yes
S00570	N	Chronic gastritis with_x000D_ - erosion	CG + ero/u/reg/inflamed	N	Yes
S00571	N	Chronic gastritis with_x000D_ - erosion	CG + ero/u/reg/inflamed	N	Yes
S00572	N	Chronic gastritis with_x000D_ - erosion	CG + ero/u/reg/inflamed	N	Yes
S00573	N	Chronic gastritis	CG	N	Yes
S00574	N	Chronic gastritis	CG	N	Yes
S00575	N	Fundic gland polyp	Polyp	N	Yes
S00576	N	Chronic gastritis with _x000D_ - intestinal metaplasia	CG	D	No
S00577	N	Chronic gastritis with_x000D_ - ulcer	CG + ero/u/reg/inflamed	N	Yes
S00578	N	Chronic gastritis with_x000D_ - ulcer	CG + ero/u/reg/inflamed	N	Yes
S00579	N	Chronic gastritis with_x000D_ - erosion	CG + ero/u/reg/inflamed	N	Yes
S00580	N	Chronic gastritis with _x000D_ - intestinal metaplasia_x000D_ - ulcer	CG + ero/u/reg/inflamed	N	Yes
S00581	N	Chronic gastritis with_x000D_ - erosion	CG + ero/u/reg/inflamed	N	Yes
S00582	N	Chronic active gastritis with_x000D_ - erosion	CG + ero/u/reg/inflamed	M	No
S00583	N	Chronic gastritis	CG	N	Yes
S00584	N	Chronic gastritis	CG	N	Yes
S00585	N	Helicobacter pylori associated chronic active gastritis	HCG	N	Yes
S00586	N	Chronic gastritis with_x000D_ - erosion	CG + ero/u/reg/inflamed	N	Yes
S00587	N	Chronic gastritis with _x000D_ - intestinal metaplasia_x000D_ - erosion	CG + ero/u/reg/inflamed	N	Yes
S00588	N	Chronic active gastritis with _x000D_ - intestinal metaplasia_x000D_ - erosion	CG + ero/u/reg/inflamed	N	Yes
S00589	N	Fundic gland polyp	Polyp	N	Yes
S00590	N	Fundic gland polyp	Polyp	N	Yes
S00591	N	Chronic gastritis with_x000D_ - erosion	CG + ero/u/reg/inflamed	M	No
S00592	N	Ulcer detritus	Insufficient	N	Yes
S00593	N	Chronic gastritis with_x000D_ - ulcer	CG + ero/u/reg/inflamed	M	No
S00594	N	Chronic gastritis with_x000D_ - ulcer	CG + ero/u/reg/inflamed	N	Yes
S00595	N	Chronic gastritis with _x000D_ - intestinal metaplasia_x000D_ - ulcer	CG + ero/u/reg/inflamed	N	Yes
S00596	N	Chronic gastritis	CG	N	Yes
S00597	N	Chronic active gastritis with _x000D_ - intestinal metaplasia	CG	N	Yes
S00598	N	Chronic active gastritis with_x000D_ - ulcer	CG + ero/u/reg/inflamed	N	Yes
S00599	N	Fundic gland polyp	Polyp	N	Yes
S00600	N	Helicobacter pylori associated chronic active gastritis	HCG	N	Yes
S00601	N	Chronic gastritis with _x000D_ - intestinal metaplasia_x000D_ - ulcer	CG + ero/u/reg/inflamed	D	No
S00602	N	Helicobacter pylori associated chronic active gastritis with_x000D_ - erosion	CG + ero/u/reg/inflamed	N	Yes
S00603	N	Chronic gastritis with_x000D_ - ulcer	CG + ero/u/reg/inflamed	N	Yes
S00604	M	ADENOCARCINOMA, moderately differentiated	Carcinoma	M	Yes
S00605	N	Hyperplastic polyp	Polyp	M	No
S00606	N	Chronic gastritis with_x000D_ - erosion	CG + ero/u/reg/inflamed	N	Yes
S00607	N	Hyperplastic polyp	Polyp	N	Yes
S00608	N	Chronic active gastritis with_x000D_ - ulcer	CG + ero/u/reg/inflamed	N	Yes
S00609	N	Chronic active gastritis with_x000D_ - ulcer	CG + ero/u/reg/inflamed	N	Yes
S00610	N	Fundic gland polyp	Polyp	N	Yes
S00611	N	Chronic gastritis	CG	N	Yes
S00612	N	Chronic gastritis	CG	N	Yes
S00613	N	Chronic gastritis	CG	N	Yes
S00614	N	Helicobacter pylori associated chronic gastritis with_x000D_ - lymphoid follicle	HCG	N	Yes
S00615	N	Chronic gastritis	CG	N	Yes
S00616	N	Chronic gastritis	CG	N	Yes
S00617	N	Chronic gastritis	CG	M	No
S00618	N	Chronic gastritis	CG	D	No
S00619	N	Helicobacter pylori associated chronic active gastritis with_x000D_ - lymphoid aggregates	HCG	N	Yes
S00620	N	Chronic gastritis with _x000D_ - intestinal metaplasia	CG	N	Yes
S00621	N	Chronic gastritis	CG	N	Yes
S00622	N	Chronic gastritis	CG	N	Yes
S00623	N	Chronic gastritis with _x000D_ - intestinal metaplasia	CG	N	Yes
S00624	N	Chronic gastritis	CG	N	Yes
S00625	N	Chronic gastritis	CG	N	Yes
S00626	N	Chronic gastritis	CG	N	Yes
S00627	N	Chronic gastritis	CG	N	Yes
S00628	N	Chronic gastritis	CG	N	Yes
S00629	N	Chronic gastritis with _x000D_ - intestinal metaplasia	CG	D	No
S00630	N	Chronic gastritis with _x000D_ - intestinal metaplasia	CG	N	Yes
S00631	N	Chronic gastritis	CG	N	Yes
S00632	N	Chronic gastritis with _x000D_ - intestinal metaplasia (see note)	CG	D	No
S00633	N	Chronic active gastritis with_x000D_ - erosion	CG + ero/u/reg/inflamed	D	No
S00634	N	Helicobacter pylori associated chronic active gastritis	HCG	N	Yes
S00635	N	Consistent with fundic gland polyp	Polyp	N	Yes
S00636	N	Chronic gastritis with_x000D_ - erosion	CG + ero/u/reg/inflamed	N	Yes
S00637	N	Chronic gastritis with_x000D_ - lymphoid aggregates	CG	N	Yes
S00638	N	Chronic gastritis	CG	N	Yes
S00639	N	Chronic gastritis	CG	N	Yes
S00640	N	Chronic gastritis with _x000D_ - intestinal metaplasia	CG	N	Yes
S00641	N	Chronic gastritis	CG	D	No
S00642	N	Chronic gastritis	CG	N	Yes
S00643	N	Helicobacter pylori associated chronic active gastritis _x000D_ - erosion	HCG + ero/u/reg/inflamed	N	Yes
S00644	N	Chronic gastritis	CG	N	Yes
S00645	N	Helicobacter pylori associated chronic active gastritis _x000D_ - erosion	HCG + ero/u/reg/inflamed	N	Yes
S00646	N	Helicobacter pylori associated chronic active gastritis _x000D_ - foveolar hyperplasia	HCG	N	Yes
S00647	N	Fundic gland polyp	Polyp	N	Yes
S00648	N	Chronic gastritis	CG	N	Yes
S00649	N	Chronic gastritis	CG	N	Yes
S00650	N	Chronic gastritis	CG	N	Yes
S00651	N	Chronic gastritis with _x000D_ - intestinal metaplasia	CG	N	Yes
S00652	N	Chronic gastritis	CG	N	Yes
S00653	N	Chronic gastritis	CG	N	Yes
S00654	N	Helicobacter pylori associated chronic active gastritis with _x000D_ - intestinal metaplasia_x000D_ - ulcer	CG + ero/u/reg/inflamed	D	No
S00655	N	Helicobacter pylori associated chronic active gastritis with_x000D_ - erosion	CG + ero/u/reg/inflamed	N	Yes
S00656	N	Chronic gastritis _x000D_ - erosion	CG + ero/u/reg/inflamed	N	Yes
S00657	N	Chronic gastritis	CG	N	Yes
S00658	N	Helicobacter pylori associated chronic active gastritis with _x000D_ - intestinal metaplasia_x000D_ - erosion	HCG + ero/u/reg/inflamed	N	Yes
S00659	N	Helicobacter pylori associated chronic active gastritis with_x000D_ - ulcer	CG + ero/u/reg/inflamed	N	Yes
S00660	N	Chronic gastritis with _x000D_ - intestinal metaplasia_x000D_ - erosion	CG + ero/u/reg/inflamed	N	Yes
S00661	N	Chronic gastritis with _x000D_ - intestinal metaplasia_x000D_ - erosion	CG + ero/u/reg/inflamed	N	Yes
S00662	N	Chronic gastritis with_x000D_ - erosion	CG + ero/u/reg/inflamed	N	Yes
S00663	N	Fundic gland polyp	Polyp	N	Yes
S00664	N	Fundic gland polyp	Polyp	N	Yes
S00665	N	Chronic gastritis with_x000D_ - erosion	CG + ero/u/reg/inflamed	N	Yes
S00666	N	Fundic gland polyp	Polyp	N	Yes
S00667	N	Helicobacter pylori associated chronic active gastritis with_x000D_ - erosion	CG + ero/u/reg/inflamed	M	No
S00668	N	Chronic gastritis with_x000D_ - erosion	CG + ero/u/reg/inflamed	N	Yes
S00669	N	Chronic gastritis with_x000D_ - erosion	CG + ero/u/reg/inflamed	N	Yes
S00670	N	Chronic gastritis with_x000D_ - erosion	CG + ero/u/reg/inflamed	N	Yes
S00671	N	Chronic gastritis with_x000D_ - ulcer scar	CG + ero/u/reg/inflamed	N	Yes
S00672	N	Chronic gastritis	CG	N	Yes
S00673	N	Chronic gastritis with_x000D_ - ulcer	CG + ero/u/reg/inflamed	N	Yes
S00674	N	Chronic gastritis with _x000D_ - intestinal metaplasia_x000D_ - erosion	CG + ero/u/reg/inflamed	D	No
S00675	N	Chronic gastritis	CG	N	Yes
S00676	N	Chronic gastritis with _x000D_ - intestinal metaplasia	CG	N	Yes
S00677	N	Chronic gastritis with_x000D_ - erosion	CG + ero/u/reg/inflamed	N	Yes
S00678	N	Chronic gastritis with_x000D_ - erosion	CG + ero/u/reg/inflamed	N	Yes
S00679	N	Fundic gland polyp	Polyp	N	Yes
S00680	N	Chronic gastritis with_x000D_ - erosion	CG + ero/u/reg/inflamed	N	Yes
S00681	N	Chronic gastritis with_x000D_ - erosion	CG + ero/u/reg/inflamed	N	Yes
S00682	N	Chronic gastritis with _x000D_ - intestinal metaplasia_x000D_ - erosion	CG + ero/u/reg/inflamed	M	No
S00683	N	Chronic gastritis with _x000D_ - intestinal metaplasia_x000D_ - erosion	CG + ero/u/reg/inflamed	D	No
S00684	N	Fundic gland polyp	Polyp	N	Yes
S00685	N	Chronic gastritis _x000D_ - ulcer	CG + ero/u/reg/inflamed	N	Yes
S00686	D	Chronic gastritis with _x000D_ - intestinal metaplasia _x000D_ - dysplasia, low grade	LGD	D	Yes
S00687	N	Chronic gastritis _x000D_ - ulcer	CG + ero/u/reg/inflamed	N	Yes
S00688	N	Chronic active gastritis _x000D_ - ulcer	CG + ero/u/reg/inflamed	M	No
S00689	N	Helicobacter pylori associated chronic active gastritis	HCG	N	Yes
S00690	N	Chronic gastritis	CG	N	Yes
S00691	N	Chronic gastritis	CG	N	Yes
S00692	N	Chronic gastritis with_x000D_ - erosion	CG + ero/u/reg/inflamed	N	Yes
S00693	N	Chronic gastritis	CG	N	Yes
S00694	N	Chronic gastritis with _x000D_ - intestinal metaplasia_x000D_ - erosion	CG + ero/u/reg/inflamed	N	Yes
S00695	N	Chronic gastritis	CG	N	Yes
S00696	N	Chronic gastritis	CG	N	Yes
S00697	N	Consistent with fundic gland polyp	Polyp	N	Yes
S00698	N	Chronic gastritis	CG	N	Yes
S00699	N	Chronic gastritis	CG	N	Yes
S00700	N	Chronic gastritis with _x000D_ - intestinal metaplasia	CG	N	Yes
S00701	N	Chronic gastritis with_x000D_ - erosion	CG + ero/u/reg/inflamed	N	Yes
S00702	N	Chronic gastritis	CG	N	Yes
S00703	N	Chronic gastritis with _x000D_ - intestinal metaplasia	CG	N	Yes
S00704	N	Chronic gastritis	CG	N	Yes
S00705	N	Chronic gastritis with _x000D_ - intestinal metaplasia	CG	N	Yes
S00706	N	Chronic gastritis with _x000D_ - intestinal metaplasia	CG	N	Yes
S00707	N	Chronic gastritis	CG	N	Yes
S00708	N	Helicobacter pylori associated chronic active gastritis	HCG	N	Yes
S00709	N	Helicobacter pylori associated chronic active gastritis with _x000D_ - intestinal metaplasia_x000D_ - lymphoid aggregates	HCG	N	Yes
S00710	N	Chronic gastritis with _x000D_ - intestinal metaplasia_x000D_ - lymphoid aggregates	CG	N	Yes
S00711	N	Fundic gland polyp	Polyp	N	Yes
S00712	N	Helicobacter pylori associated chronic active gastritis _x000D_ - erosion	HCG + ero/u/reg/inflamed	N	Yes
S00713	N	Helicobacter pylori associated chronic active gastritis _x000D_ - erosion_x000D_ - lymphoid follicle	HCG + ero/u/reg/inflamed	M	No
S00714	N	Chronic gastritis	CG	N	Yes
S00715	N	Helicobacter pylori associated chronic active gastritis with _x000D_ - intestinal metaplasia _x000D_ - erosion	HCG + ero/u/reg/inflamed	N	Yes
S00716	N	Helicobacter pylori associated chronic active gastritis _x000D_ - erosion	HCG + ero/u/reg/inflamed	N	Yes
S00717	N	Chronic gastritis with _x000D_ - intestinal metaplasia	CG	N	Yes
S00718	N	Chronic gastritis	CG	N	Yes
S00719	N	Chronic gastritis with _x000D_ - intestinal metaplasia	CG	N	Yes
S00720	N	Chronic gastritis	CG	N	Yes
S00721	N	Chronic gastritis	CG	N	Yes
S00722	N	Chronic gastritis	CG	N	Yes
S00723	N	Chronic gastritis with _x000D_ - intestinal metaplasia	CG	D	No
S00724	N	Chronic gastritis with _x000D_ - intestinal metaplasia	CG	D	No
S00725	N	Chronic gastritis with _x000D_ - intestinal metaplasia	CG	N	Yes
S00726	N	Chronic gastritis with _x000D_ - intestinal metaplasia	CG	D	No
S00727	N	Chronic gastritis with _x000D_ - intestinal metaplasia _x000D_ - erosion	CG + ero/u/reg/inflamed	D	No
S00728	N	Chronic gastritis with _x000D_ - intestinal metaplasia	CG	D	No
S00729	N	Chronic gastritis	CG	N	Yes
S00730	N	Helicobacter pylori associated chronic active gastritis _x000D_ - ulcer	HCG + ero/u/reg/inflamed	N	Yes
S00731	N	Chronic gastritis with _x000D_ - intestinal metaplasia _x000D_ - erosion	CG + ero/u/reg/inflamed	N	Yes
S00732	N	Chronic gastritis	CG	N	Yes
S00733	N	Helicobacter pylori associated chronic active gastritis	HCG	N	Yes
S00734	N	Chronic gastritis _x000D_ - erosion	CG + ero/u/reg/inflamed	N	Yes
S00735	N	Chronic active gastritis _x000D_ - ulcer	CG + ero/u/reg/inflamed	N	Yes
S00736	N	Chronic active gastritis _x000D_ - ulcer	CG + ero/u/reg/inflamed	N	Yes
S00737	N	Chronic gastritis _x000D_ - ulcer	CG + ero/u/reg/inflamed	N	Yes
S00738	N	Chronic gastritis _x000D_ - ulcer	CG + ero/u/reg/inflamed	M	No
S00739	N	Chronic gastritis _x000D_ - ulcer	CG + ero/u/reg/inflamed	N	Yes
S00740	D	Tubular adenoma, low grade dysplasia	LGD	D	Yes
S00741	N	Chronic active gastritis with xanthoma	Xanth-	N	Yes
S00742	N	Chronic active gastritis with _x000D_ - intestinal metaplasia	CG	N	Yes
S00743	N	Chronic active gastritis	CG	N	Yes
S00744	N	Helicobacter pylori associated chronic active gastritis	HCG	N	Yes
S00745	N	Chronic gastritis	CG	N	Yes
S00746	N	Chronic gastritis with _x000D_ - intestinal metaplasia	CG	N	Yes
S00747	N	Chronic gastritis _x000D_ - erosion	CG + ero/u/reg/inflamed	N	Yes
S00748	N	Chronic active gastritis with _x000D_ - intestinal metaplasia _x000D_ - erosion	CG + ero/u/reg/inflamed	N	Yes
S00749	N	Chronic gastritis _x000D_ - erosion	CG + ero/u/reg/inflamed	N	Yes
S00750	N	Chronic gastritis with _x000D_ - intestinal metaplasia _x000D_ - erosion	CG + ero/u/reg/inflamed	N	Yes
S00751	N	Chronic gastritis	CG	N	Yes
S00752	N	Chronic gastritis with _x000D_ - intestinal metaplasia _x000D_ - erosion	CG + ero/u/reg/inflamed	M	No
S00753	N	Chronic gastritis with _x000D_ - intestinal metaplasia _x000D_ - erosion	CG + ero/u/reg/inflamed	N	Yes
S00754	N	Chronic gastritis with _x000D_ - intestinal metaplasia _x000D_ - erosion	CG + ero/u/reg/inflamed	M	No
S00755	N	Chronic gastritis _x000D_ - erosion	CG + ero/u/reg/inflamed	N	Yes
S00756	N	Chronic gastritis with _x000D_ - intestinal metaplasia _x000D_ - erosion	CG + ero/u/reg/inflamed	N	Yes
S00757	N	Chronic gastritis _x000D_ - erosion	CG + ero/u/reg/inflamed	N	Yes
S00758	N	Chronic gastritis _x000D_ - erosion	CG + ero/u/reg/inflamed	N	Yes
S00759	N	Chronic gastritis with _x000D_ - intestinal metaplasia _x000D_ - erosion	CG + ero/u/reg/inflamed	N	Yes
S00760	N	Chronic gastritis with _x000D_ - erosion	CG + ero/u/reg/inflamed	N	Yes
S00761	N	Chronic gastritis _x000D_ - erosion	CG + ero/u/reg/inflamed	N	Yes
S00762	N	Chronic gastritis _x000D_ - erosion	CG + ero/u/reg/inflamed	N	Yes
S00763	N	Chronic gastritis _x000D_ - erosion	CG + ero/u/reg/inflamed	N	Yes
S00764	N	Helicobacter pylori associated chronic active gastritis with _x000D_ - intestinal metaplasia _x000D_ - ulcer	HCG + ero/u/reg/inflamed	M	No
S00765	N	Helicobacter pylori associated chronic active gastritis with _x000D_ - intestinal metaplasia _x000D_ - erosion	HCG + ero/u/reg/inflamed	D	No
S00766	N	Helicobacter pylori associated chronic active gastritis with _x000D_ - intestinal metaplasia	HCG + ero/u/reg/inflamed	N	Yes
S00767	N	Chronic gastritis _x000D_ - erosion	CG + ero/u/reg/inflamed	N	Yes
S00768	N	Helicobacter pylori associated chronic active gastritis	HCG	N	Yes
S00769	N	Fundic gland polyp	Polyp	N	Yes
S00770	N	Chronic gastritis	CG	N	Yes
S00771	N	Helicobacter pylori associated chronic active gastritis	HCG	M	No
S00772	N	Hyperplastic polyp	Polyp	N	Yes
S00773	N	Fundic gland polyp	Polyp	M	No
S00774	N	Chronic gastritis	CG	N	Yes
S00775	N	Helicobacter pylori associated chronic active gastritis	HCG	N	Yes
S00776	N	Chronic active gastritis with xanthoma	Xanth-	D	No
S00777	N	Helicobacter pylori associated chronic active gastritis	HCG	N	Yes
S00778	N	Helicobacter pylori associated chronic active gastritis _x000D_ - ulcer	HCG + ero/u/reg/inflamed	M	No
S00779	N	Chronic active gastritis	CG	N	Yes
S00780	N	Chronic gastritis with _x000D_ - intestinal metaplasia	CG	N	Yes
S00781	N	Helicobacter pylori associated chronic active gastritis	HCG	M	No
S00782	N	Helicobacter pylori associated chronic active gastritis	HCG	N	Yes
S00783	N	Chronic gastritis with _x000D_ - intestinal metaplasia _x000D_ - erosion	CG + ero/u/reg/inflamed	D	No
S00784	N	Chronic gastritis with _x000D_ - intestinal metaplasia _x000D_ - erosion	CG + ero/u/reg/inflamed	N	Yes
S00785	N	Chronic gastritis with _x000D_ - erosion	CG + ero/u/reg/inflamed	N	Yes
S00786	N	Chronic gastritis with _x000D_ - intestinal metaplasia _x000D_ - erosion	CG + ero/u/reg/inflamed	D	No
S00787	N	Chronic gastritis with _x000D_ - intestinal metaplasia _x000D_ - erosion	CG + ero/u/reg/inflamed	N	Yes
S00788	N	Chronic gastritis with _x000D_ - intestinal metaplasia	CG	N	Yes
S00789	N	Chronic gastritis with _x000D_ - intestinal metaplasia	CG	N	Yes
S00790	N	Chronic active gastritis _x000D_ - erosion	CG + ero/u/reg/inflamed	M	No
S00791	N	Helicobacter pylori associated chronic active gastritis	HCG	N	Yes
S00792	N	Chronic gastritis	CG	N	Yes
S00793	N	Chronic gastritis _x000D_ - erosion	CG + ero/u/reg/inflamed	D	No
S00794	N	Chronic active gastritis _x000D_ - ulcer	CG + ero/u/reg/inflamed	M	No
S00795	N	Helicobacter pylori associated chronic active gastritis _x000D_ - ulcer	HCG + ero/u/reg/inflamed	N	Yes
S00796	N	Chronic active gastritis	CG	N	Yes
S00797	N	Chronic gastritis with_x000D_ - erosion	CG + ero/u/reg/inflamed	N	Yes
S00798	N	Chronic gastritis with_x000D_ - erosion	CG + ero/u/reg/inflamed	N	Yes
S00799	N	Hyperplastic polyp	Polyp	N	Yes
S00800	N	Chronic gastritis with_x000D_ - erosion	CG + ero/u/reg/inflamed	N	Yes
S00801	N	Chronic active gastritis with_x000D_ - ulcer	CG + ero/u/reg/inflamed	M	No
S00802	N	Chronic gastritis with _x000D_ - intestinal metaplasia_x000D_ - erosion	CG + ero/u/reg/inflamed	N	Yes
S00803	N	Fundic gland polyp	Polyp	N	Yes
S00804	N	Fundic gland polyp	Polyp	N	Yes
S00805	N	Fundic gland polyp	Polyp	N	Yes
S00806	N	Chronic gastritis with_x000D_ - erosion	CG + ero/u/reg/inflamed	N	Yes
S00807	N	Chronic active gastritis with_x000D_ - ulcer	CG + ero/u/reg/inflamed	N	Yes
S00808	N	Chronic gastritis with_x000D_ - ulcer scar	CG + ero/u/reg/inflamed	N	Yes
S00809	N	Chronic gastritis with _x000D_ - intestinal metaplasia_x000D_ - erosion	CG + ero/u/reg/inflamed	N	Yes
S00810	N	Chronic gastritis with _x000D_ - intestinal metaplasia_x000D_ - erosion	CG + ero/u/reg/inflamed	N	Yes
S00811	N	Helicobacter pylori associated chronic active gastritis with _x000D_ - intestinal metaplasia	HCG + ero/u/reg/inflamed	N	Yes
S00812	N	Chronic gastritis	CG	N	Yes
S00813	N	Chronic gastritis_x000D_ - foveolar hyperplasia	CG	N	Yes
S00814	N	Helicobacter pylori associated chronic active gastritis_x000D_ - erosion	HCG + ero/u/reg/inflamed	N	Yes
S00815	N	Chronic gastritis	CG	N	Yes
S00816	N	Chronic gastritis with _x000D_ - intestinal metaplasia	CG	N	Yes
S00817	N	Helicobacter pylori associated chronic active gastritis with _x000D_ - intestinal metaplasia _x000D_ - erosion	HCG + ero/u/reg/inflamed	N	Yes
S00818	N	Chronic gastritis	CG	D	No
S00819	N	Chronic gastritis	CG	N	Yes
S00820	N	Helicobacter pylori associated chronic active gastritis _x000D_ - erosion	HCG + ero/u/reg/inflamed	M	No
S00821	N	Fundic gland polyp	Polyp	N	Yes
S00822	N	Chronic active gastritis _x000D_ - erosion	CG + ero/u/reg/inflamed	M	No
S00823	N	Fundic gland polyp	Polyp	N	Yes
S00824	N	Chronic gastritis with_x000D_ - erosion	CG + ero/u/reg/inflamed	N	Yes
S00825	N	Chronic gastritis with_x000D_ - erosion	CG + ero/u/reg/inflamed	N	Yes
S00826	N	Chronic gastritis with_x000D_ - erosion	CG + ero/u/reg/inflamed	N	Yes
S00827	N	Chronic gastritis with_x000D_ - erosion	CG + ero/u/reg/inflamed	N	Yes
S00828	N	Chronic gastritis with _x000D_ - intestinal metaplasia	CG	N	Yes
S00829	N	Chronic gastritis with _x000D_ - intestinal metaplasia_x000D_ - erosion	CG + ero/u/reg/inflamed	N	Yes
S00830	N	Chronic gastritis with_x000D_ - erosion	CG + ero/u/reg/inflamed	N	Yes
S00831	N	Chronic gastritis with_x000D_ - erosion	CG + ero/u/reg/inflamed	N	Yes
S00832	N	Fundic gland polyp	Polyp	N	Yes
S00833	N	Chronic gastritis with _x000D_ - intestinal metaplasia	CG	N	Yes
S00834	N	Chronic gastritis with _x000D_ - intestinal metaplasia_x000D_ - erosion	CG + ero/u/reg/inflamed	N	Yes
S00835	N	Chronic gastritis with_x000D_ - erosion	CG + ero/u/reg/inflamed	N	Yes
S00836	N	Chronic gastritis with_x000D_ - erosion	CG + ero/u/reg/inflamed	N	Yes
S00837	N	Chronic gastritis with_x000D_ - erosion	CG + ero/u/reg/inflamed	N	Yes
S00838	N	Helicobacter pylori associated chronic active gastritis with _x000D_ - intestinal metaplasia_x000D_ - erosion	HCG + ero/u/reg/inflamed	N	Yes
S00839	N	Helicobacter pylori associated chronic active gastritis with _x000D_ - intestinal metaplasia_x000D_ - erosion	HCG + ero/u/reg/inflamed	M	No
S00840	N	Helicobacter pylori associated chronic active gastritis with_x000D_ - erosion	CG + ero/u/reg/inflamed	N	Yes
S00841	N	Chronic gastritis with_x000D_ - erosion	CG + ero/u/reg/inflamed	N	Yes
S00842	N	Chronic gastritis with_x000D_ - erosion	CG + ero/u/reg/inflamed	N	Yes
S00843	N	Chronic gastritis with_x000D_ - erosion	CG + ero/u/reg/inflamed	N	Yes
S00844	N	Chronic gastritis with_x000D_ - erosion	CG + ero/u/reg/inflamed	N	Yes
S00845	N	Fundic gland polyp	Polyp	N	Yes
S00846	N	Chronic gastritis with_x000D_ - erosion	CG + ero/u/reg/inflamed	N	Yes
S00847	N	Chronic gastritis with_x000D_ - erosion	CG + ero/u/reg/inflamed	N	Yes
S00848	N	Chronic gastritis with _x000D_ - intestinal metaplasia_x000D_ - erosion	CG + ero/u/reg/inflamed	N	Yes
S00849	N	Chronic gastritis	CG	N	Yes
S00850	N	Chronic gastritis	CG	N	Yes
S00851	N	Helicobacter pylori associated chronic active gastritis	HCG	N	Yes
S00852	N	Chronic gastritis	CG	N	Yes
S00853	N	Chronic gastritis	CG	D	No
S00854	N	Chronic gastritis	CG	N	Yes
S00855	N	Chronic gastritis with_x000D_ - erosion	CG + ero/u/reg/inflamed	N	Yes
S00856	N	Helicobacter pylori associated chronic active gastritis	HCG	N	Yes
S00857	N	Helicobacter pylori associated chronic active gastritis with_x000D_ - erosion	CG + ero/u/reg/inflamed	N	Yes
S00858	N	Helicobacter pylori associated chronic active gastritis with_x000D_ - erosion	CG + ero/u/reg/inflamed	N	Yes
S00859	N	Helicobacter pylori associated chronic active gastritis with_x000D_ - erosion	CG + ero/u/reg/inflamed	N	Yes
S00860	N	Helicobacter pylori associated chronic active gastritis with_x000D_ - erosion	CG + ero/u/reg/inflamed	N	Yes
S00861	N	Helicobacter pylori associated chronic active gastritis with_x000D_ - lymphoid follicle	HCG	N	Yes
S00862	N	Helicobacter pylori associated chronic active gastritis with_x000D_ - lymphoid aggregates	HCG	N	Yes
S00863	N	Helicobacter pylori associated chronic active gastritis	HCG	N	Yes
S00864	N	Chronic gastritis with_x000D_ - erosion	CG + ero/u/reg/inflamed	N	Yes
S00865	N	Chronic gastritis	CG	N	Yes
S00866	N	Chronic gastritis	CG	N	Yes
S00867	N	Chronic gastritis with_x000D_ - erosion	CG + ero/u/reg/inflamed	N	Yes
S00868	N	Helicobacter pylori associated chronic active gastritis with _x000D_ - intestinal metaplasia_x000D_ - erosion_x000D_ - lymphoid aggregates	HCG + ero/u/reg/inflamed	N	Yes
S00869	N	Chronic gastritis with_x000D_ - erosion	CG + ero/u/reg/inflamed	N	Yes
S00870	N	Chronic gastritis with_x000D_ - erosion	CG + ero/u/reg/inflamed	N	Yes
S00871	N	Chronic gastritis with_x000D_ - erosion	CG + ero/u/reg/inflamed	N	Yes
S00872	N	Chronic gastritis	CG	N	Yes
S00873	N	Chronic gastritis with_x000D_ - erosion	CG + ero/u/reg/inflamed	D	No
S00874	N	Chronic gastritis with _x000D_ - intestinal metaplasia	CG	N	Yes
S00875	N	Chronic gastritis with _x000D_ - intestinal metaplasia	CG	N	Yes
S00876	N	Chronic gastritis with _x000D_ - intestinal metaplasia (see note)	CG	D	No
S00877	N	Chronic gastritis with _x000D_ - intestinal metaplasia	CG	D	No
S00878	N	Chronic gastritis	CG	N	Yes
S00879	N	Hyperplastic polyp	Polyp	N	Yes
S00880	N	Helicobacter pylori associated chronic active gastritis with _x000D_ - intestinal metaplasia	HCG + ero/u/reg/inflamed	D	No
S00881	N	Helicobacter pylori associated chronic active gastritis with _x000D_ - intestinal metaplasia_x000D_ - lymphoid aggregates	HCG	N	Yes
S00882	N	Helicobacter pylori associated chronic active gastritis with _x000D_ - intestinal metaplasia	HCG + ero/u/reg/inflamed	N	Yes
S00883	N	Helicobacter pylori associated chronic active gastritis with _x000D_ - intestinal metaplasia	HCG + ero/u/reg/inflamed	N	Yes
S00884	N	Helicobacter pylori associated chronic active gastritis with_x000D_ - erosion	CG + ero/u/reg/inflamed	N	Yes
S00885	N	Helicobacter pylori associated chronic active gastritis with _x000D_ - intestinal metaplasia	HCG + ero/u/reg/inflamed	N	Yes
S00886	N	Helicobacter pylori associated chronic gastritis	HCG	N	Yes
S00887	N	Helicobacter pylori associated chronic active gastritis with_x000D_ - lymphoid aggregates	HCG	N	Yes
S00888	N	Helicobacter pylori associated chronic active gastritis	HCG	N	Yes
S00889	N	Helicobacter pylori associated chronic active gastritis with _x000D_ - intestinal metaplasia	HCG + ero/u/reg/inflamed	N	Yes
S00890	N	Helicobacter pylori associated chronic active gastritis	HCG	N	Yes
S00891	N	Helicobacter pylori associated chronic active gastritis with_x000D_ - erosion	CG + ero/u/reg/inflamed	N	Yes
S00892	N	Helicobacter pylori associated chronic active gastritis with_x000D_ - erosion	CG + ero/u/reg/inflamed	N	Yes
S00893	N	Helicobacter pylori associated chronic active gastritis	HCG	N	Yes
S00894	N	Chronic gastritis _x000D_ - erosion	CG + ero/u/reg/inflamed	M	No
S00895	N	Chronic gastritis _x000D_ - erosion	CG + ero/u/reg/inflamed	M	No
S00896	N	Fundic gland polyp	Polyp	N	Yes
S00897	N	Chronic gastritis with _x000D_ - intestinal metaplasia	CG	N	Yes
S00898	N	Chronic gastritis with _x000D_ - intestinal metaplasia	CG	D	No
S00899	N	Helicobacter pylori associated chronic active gastritis	HCG	N	Yes
S00900	N	Hyperplastic polyp	Polyp	M	No
S00901	N	Chronic active gastritis _x000D_ - erosion	CG + ero/u/reg/inflamed	M	No
S00902	N	Chronic gastritis with_x000D_ - erosion	CG + ero/u/reg/inflamed	N	Yes
S00903	N	Chronic active gastritis with_x000D_ - erosion	CG + ero/u/reg/inflamed	N	Yes
S00904	N	Helicobacter pylori associated chronic active gastritis with_x000D_ - erosion	CG + ero/u/reg/inflamed	N	Yes
S00905	N	Chronic gastritis with_x000D_ - erosion	CG + ero/u/reg/inflamed	N	Yes
S00906	N	Chronic gastritis with_x000D_ - erosion	CG + ero/u/reg/inflamed	N	Yes
S00907	N	Chronic gastritis	CG	N	Yes
S00908	N	Chronic gastritis with_x000D_ - erosion	CG + ero/u/reg/inflamed	N	Yes
S00909	N	Helicobacter pylori associated chronic active gastritis with_x000D_ - erosion	CG + ero/u/reg/inflamed	N	Yes
S00910	N	Helicobacter pylori associated chronic active gastritis with_x000D_ - erosion	CG + ero/u/reg/inflamed	N	Yes
S00911	N	Chronic active gastritis with _x000D_ - intestinal metaplasia	CG	N	Yes
S00912	N	Chronic active gastritis with _x000D_ - intestinal metaplasia	CG	N	Yes
S00913	N	Chronic active gastritis with _x000D_ - intestinal metaplasia	CG	N	Yes
S00914	N	Helicobacter pylori associated chronic active gastritis with _x000D_ - intestinal metaplasia	HCG + ero/u/reg/inflamed	N	Yes
S00915	N	Chronic gastritis with _x000D_ - intestinal metaplasia_x000D_ - erosion	CG + ero/u/reg/inflamed	N	Yes
S00916	N	Chronic gastritis with _x000D_ - intestinal metaplasia_x000D_ - erosion	CG + ero/u/reg/inflamed	N	Yes
S00917	N	Fundic gland polyp	Polyp	N	Yes
S00918	N	Chronic gastritis with_x000D_ - erosion	CG + ero/u/reg/inflamed	N	Yes
S00919	N	Chronic gastritis with_x000D_ - erosion	CG + ero/u/reg/inflamed	N	Yes
S00920	N	Chronic gastritis with_x000D_ - erosion	CG + ero/u/reg/inflamed	N	Yes
S00921	N	Chronic gastritis with_x000D_ - erosion	CG + ero/u/reg/inflamed	N	Yes
S00922	N	Chronic gastritis with_x000D_ - ulcer	CG + ero/u/reg/inflamed	N	Yes
S00923	N	Helicobacter pylori associated chronic active gastritis with_x000D_ - erosion	CG + ero/u/reg/inflamed	D	No
S00924	N	Chronic gastritis with _x000D_ - intestinal metaplasia_x000D_ - ulcer scar	CG + ero/u/reg/inflamed	D	No
S00925	N	Chronic active gastritis with _x000D_ - intestinal metaplasia_x000D_ - erosion	CG + ero/u/reg/inflamed	D	No
S00926	N	Chronic active gastritis with_x000D_ - erosion	CG + ero/u/reg/inflamed	M	No
S00927	N	Helicobacter pylori associated chronic active gastritis with_x000D_ - erosion	CG + ero/u/reg/inflamed	N	Yes
S00928	N	Chronic gastritis with_x000D_ - erosion	CG + ero/u/reg/inflamed	N	Yes
S00929	N	Helicobacter pylori associated chronic active gastritis with_x000D_ - ulcer	CG + ero/u/reg/inflamed	N	Yes
S00930	N	Chronic gastritis with_x000D_ - ulcer	CG + ero/u/reg/inflamed	N	Yes
S00931	N	Fundic gland polyp	Polyp	N	Yes
S00932	N	Chronic active gastritis with_x000D_ - regenerating glands	CG + ero/u/reg/inflamed	D	No
S00933	N	Chronic active gastritis	CG	N	Yes
S00934	N	Chronic active gastritis with_x000D_ - ulcer	CG + ero/u/reg/inflamed	M	No
S00935	N	Chronic gastritis with_x000D_ - erosion	CG + ero/u/reg/inflamed	N	Yes
S00936	N	Chronic gastritis with_x000D_ - erosion	CG + ero/u/reg/inflamed	N	Yes
S00937	N	Chronic gastritis with_x000D_ - erosion	CG + ero/u/reg/inflamed	N	Yes
S00938	N	Chronic active gastritis with_x000D_ - ulcer	CG + ero/u/reg/inflamed	N	Yes
S00939	N	Chronic active gastritis with _x000D_ - intestinal metaplasia_x000D_ - erosion	CG + ero/u/reg/inflamed	N	Yes
S00940	N	Chronic gastritis with_x000D_ - erosion	CG + ero/u/reg/inflamed	N	Yes
S00941	N	Chronic gastritis with_x000D_ - ulcer	CG + ero/u/reg/inflamed	N	Yes
S00942	N	Helicobacter pylori associated chronic active gastritis with_x000D_ - erosion	CG + ero/u/reg/inflamed	N	Yes
S00943	N	Chronic gastritis with_x000D_ - erosion	CG + ero/u/reg/inflamed	N	Yes
S00944	N	Chronic active gastritis	CG	N	Yes
S00945	N	Chronic gastritis with _x000D_ - intestinal metaplasia	CG	N	Yes
S00946	N	Chronic gastritis with_x000D_ - erosion	CG + ero/u/reg/inflamed	N	Yes
S00947	N	Chronic gastritis	CG	N	Yes
S00948	N	Helicobacter pylori associated chronic active gastritis with_x000D_ - ulcer	CG + ero/u/reg/inflamed	M	No
S00949	N	Helicobacter pylori associated chronic active gastritis	HCG	N	Yes
S00950	N	Chronic gastritis with xanthoma	Xanth-	N	Yes
S00951	N	Helicobacter pylori associated chronic active gastritis _x000D_ - erosion	HCG + ero/u/reg/inflamed	M	No
S00952	N	Chronic active gastritis	CG	N	Yes
S00953	N	Fundic gland polyp	Polyp	N	Yes
S00954	N	Chronic gastritis with_x000D_ - erosion	CG + ero/u/reg/inflamed	N	Yes
S00955	N	Fundic gland polyp	Polyp	N	Yes
S00956	N	Helicobacter pylori associated chronic active gastritis with _x000D_ - intestinal metaplasia	HCG + ero/u/reg/inflamed	N	Yes
S00957	N	Chronic gastritis	CG	N	Yes
S00958	N	Chronic gastritis	CG	N	Yes
S00959	N	Chronic gastritis	CG	N	Yes
S00960	N	Helicobacter pylori associated chronic active gastritis	HCG	N	Yes
S00961	N	Chronic gastritis _x000D_ - erosion	CG + ero/u/reg/inflamed	N	Yes
S00962	N	Hyperplastic polyp	Polyp	N	Yes
S00963	N	Hyperplastic polyp	Polyp	N	Yes
S00964	N	Fundic gland polyp	Polyp	N	Yes
S00965	N	Chronic gastritis with _x000D_ - intestinal metaplasia	CG	N	Yes
S00966	N	Hyperplastic polyp	Polyp	N	Yes
S00967	N	Chronic gastritis	CG	N	Yes
S00968	N	Chronic gastritis with _x000D_ - intestinal metaplasia	CG	N	Yes
S00969	N	Chronic gastritis _x000D_ - erosion	CG + ero/u/reg/inflamed	N	Yes
S00970	N	Chronic gastritis	CG	N	Yes
S00971	N	Helicobacter pylori associated chronic active gastritis	HCG	N	Yes
S00972	N	Chronic gastritis with _x000D_ - intestinal metaplasia	CG	N	Yes
S00973	N	Chronic gastritis	CG	M	No
S00974	N	Chronic gastritis with _x000D_ - intestinal metaplasia _x000D_ - erosion	CG + ero/u/reg/inflamed	N	Yes
S00975	N	Chronic gastritis	CG	N	Yes
S00976	N	Helicobacter pylori associated chronic active gastritis _x000D_ - erosion	HCG + ero/u/reg/inflamed	N	Yes
S00977	N	Fundic gland polyp	Polyp	N	Yes
S00978	N	Chronic active gastritis	CG	N	Yes
S00979	N	Chronic gastritis with _x000D_ - intestinal metaplasia	CG	N	Yes
S00980	N	Chronic gastritis _x000D_ - erosion	CG + ero/u/reg/inflamed	N	Yes
S00981	N	Helicobacter pylori associated chronic active gastritis _x000D_ - erosion	HCG + ero/u/reg/inflamed	N	Yes
S00982	N	Chronic gastritis with _x000D_ - intestinal metaplasia	CG	N	Yes
S00983	N	Chronic gastritis with _x000D_ - intestinal metaplasia _x000D_ - erosion	CG + ero/u/reg/inflamed	N	Yes
S00984	N	Chronic gastritis	CG	N	Yes
S00985	N	Chronic gastritis	CG	N	Yes
S00986	N	Chronic active gastritis	CG	N	Yes
S00987	N	Helicobacter pylori associated chronic active gastritis _x000D_ - erosion	HCG + ero/u/reg/inflamed	N	Yes
S00988	N	Hyperplastic polyp	Polyp	N	Yes
S00989	N	Hyperplastic polyp	Polyp	N	Yes
S00990	N	Chronic gastritis	CG	N	Yes
S00991	N	Chronic gastritis _x000D_ - erosion	CG + ero/u/reg/inflamed	N	Yes
S00992	N	Chronic gastritis	CG	M	No
S00993	N	Chronic gastritis _x000D_ - erosion	CG + ero/u/reg/inflamed	N	Yes
S00994	N	Helicobacter pylori associated chronic active gastritis with _x000D_ - intestinal metaplasia	HCG + ero/u/reg/inflamed	N	Yes
S00995	N	Chronic gastritis _x000D_ - erosion	CG + ero/u/reg/inflamed	N	Yes
S00996	N	Helicobacter pylori associated chronic active gastritis	HCG	N	Yes
S00997	N	Chronic active gastritis _x000D_ - erosion	CG + ero/u/reg/inflamed	N	Yes
S00998	N	Chronic gastritis with _x000D_ - intestinal metaplasia	CG	N	Yes
S00999	N	Chronic gastritis with _x000D_ - intestinal metaplasia _x000D_ - erosion	CG + ero/u/reg/inflamed	N	Yes
S01000	D	Tubular adenoma, low grade dysplasia	LGD	D	Yes
S01001	N	Chronic gastritis _x000D_ - erosion	CG + ero/u/reg/inflamed	N	Yes
S01002	N	Hyperplastic polyp	Polyp	N	Yes
S01003	N	Fundic gland polyp	Polyp	N	Yes
S01004	N	Chronic gastritis with _x000D_ - intestinal metaplasia	CG	N	Yes
S01005	N	Helicobacter pylori associated chronic active gastritis _x000D_ - erosion	HCG + ero/u/reg/inflamed	N	Yes
S01006	N	Hyperplastic polyp	Polyp	N	Yes
S01007	N	Chronic gastritis _x000D_ - regenerating glands	CG + ero/u/reg/inflamed	N	Yes
S01008	N	Chronic gastritis _x000D_ - erosion	CG + ero/u/reg/inflamed	N	Yes
S01009	N	Chronic gastritis with _x000D_ - intestinal metaplasia _x000D_ - ulcer scar	CG	N	Yes
S01010	N	Chronic gastritis with _x000D_ - intestinal metaplasia _x000D_ - erosion	CG + ero/u/reg/inflamed	N	Yes
S01011	N	Helicobacter pylori associated chronic active gastritis _x000D_ - erosion	HCG + ero/u/reg/inflamed	N	Yes
S01012	N	Chronic gastritis _x000D_ - erosion	CG + ero/u/reg/inflamed	N	Yes
S01013	N	Chronic active gastritis _x000D_ - erosion	CG + ero/u/reg/inflamed	N	Yes
S01014	N	Chronic gastritis _x000D_ - erosion	CG + ero/u/reg/inflamed	D	No
S01015	N	Chronic gastritis _x000D_ - erosion	CG + ero/u/reg/inflamed	N	Yes
S01016	N	Fundic gland polyp	Polyp	N	Yes
S01017	N	Fundic gland polyp	Polyp	N	Yes
S01018	N	Fundic gland polyp	Polyp	N	Yes
S01019	N	Chronic gastritis _x000D_ - erosion	CG + ero/u/reg/inflamed	N	Yes
S01020	N	Chronic gastritis with _x000D_ - intestinal metaplasia _x000D_ - erosion	CG + ero/u/reg/inflamed	N	Yes
S01021	N	Fundic gland polyp	Polyp	N	Yes
S01022	N	Chronic gastritis	CG	N	Yes
S01023	N	Chronic gastritis _x000D_ - erosion	CG + ero/u/reg/inflamed	N	Yes
S01024	N	Chronic gastritis _x000D_ - erosion	CG + ero/u/reg/inflamed	N	Yes
S01025	N	Chronic gastritis	CG	N	Yes
S01026	N	Chronic active gastritis	CG	N	Yes
S01027	N	Chronic gastritis with _x000D_ - intestinal metaplasia	CG	N	Yes
S01028	N	Chronic gastritis with _x000D_ - intestinal metaplasia_x000D_ - lymphoid aggregates	CG	D	No
S01029	N	Chronic gastritis	CG	N	Yes
S01030	N	Chronic active gastritis with _x000D_ - intestinal metaplasia	CG	N	Yes
S01031	N	Helicobacter pylori associated chronic active gastritis with_x000D_ - erosion	CG + ero/u/reg/inflamed	N	Yes
S01032	N	Helicobacter pylori associated chronic active gastritis with_x000D_ - lymphoid aggregates	HCG	N	Yes
S01033	N	Helicobacter pylori associated chronic gastritis	HCG	N	Yes
S01034	N	Helicobacter pylori associated chronic active gastritis with_x000D_ - erosion	CG + ero/u/reg/inflamed	N	Yes
S01035	N	Helicobacter pylori associated chronic gastritis with _x000D_ - intestinal metaplasia	HCG	N	Yes
S01036	N	Chronic active gastritis with _x000D_ - intestinal metaplasia	CG	N	Yes
S01037	N	Chronic active gastritis with _x000D_ - intestinal metaplasia	CG	D	No
S01038	N	Chronic gastritis with_x000D_ - erosion_x000D_ - lymphoid aggregates	CG + ero/u/reg/inflamed	N	Yes
S01039	N	Chronic gastritis with _x000D_ - intestinal metaplasia	CG	N	Yes
S01040	N	Chronic gastritis with _x000D_ - intestinal metaplasia	CG	N	Yes
S01041	N	Chronic gastritis with _x000D_ - intestinal metaplasia	CG	N	Yes
S01042	M	ADENOCARCINOMA, moderately differentiated	Carcinoma	M	Yes
S01043	N	Chronic active gastritis _x000D_ - erosion_x000D_ - regenerating glands	CG + ero/u/reg/inflamed	N	Yes
S01044	N	Chronic gastritis _x000D_ - erosion	CG + ero/u/reg/inflamed	N	Yes
S01045	N	Chronic gastritis _x000D_ - erosion	CG + ero/u/reg/inflamed	M	No
S01046	N	Chronic gastritis	CG	N	Yes
S01047	N	Chronic gastritis _x000D_ - erosion	CG + ero/u/reg/inflamed	N	Yes
S01048	N	Chronic gastritis _x000D_ - erosion	CG + ero/u/reg/inflamed	N	Yes
S01049	N	Chronic gastritis _x000D_ - erosion	CG + ero/u/reg/inflamed	N	Yes
S01050	N	Chronic gastritis _x000D_ - erosion	CG + ero/u/reg/inflamed	N	Yes
S01051	N	Chronic gastritis _x000D_ - erosion	CG + ero/u/reg/inflamed	N	Yes
S01052	N	Chronic active gastritis _x000D_ - erosion	CG + ero/u/reg/inflamed	N	Yes
S01053	N	Helicobacter pylori associated chronic active gastritis _x000D_ - erosion	HCG + ero/u/reg/inflamed	N	Yes
S01054	N	Chronic gastritis _x000D_ - erosion	CG + ero/u/reg/inflamed	N	Yes
S01055	N	Fundic gland polyp	Polyp	N	Yes
S01056	N	Chronic gastritis _x000D_ - erosion	CG + ero/u/reg/inflamed	N	Yes
S01057	N	Helicobacter pylori associated chronic active gastritis _x000D_ - erosion	HCG + ero/u/reg/inflamed	N	Yes
S01058	N	Helicobacter pylori associated chronic active gastritis with _x000D_ - intestinal metaplasia _x000D_ - erosion	HCG + ero/u/reg/inflamed	N	Yes
S01059	N	Helicobacter pylori associated chronic active gastritis with _x000D_ - intestinal metaplasia _x000D_ - erosion	HCG + ero/u/reg/inflamed	N	Yes
S01060	N	Hyperplastic polyp	Polyp	N	Yes
S01061	N	Chronic gastritis _x000D_ - erosion	CG + ero/u/reg/inflamed	N	Yes
S01062	N	Chronic gastritis _x000D_ - erosion	CG + ero/u/reg/inflamed	N	Yes
S01063	N	Chronic gastritis with _x000D_ - intestinal metaplasia	CG	N	Yes
S01064	N	Chronic gastritis with _x000D_ - erosion	CG + ero/u/reg/inflamed	N	Yes
S01065	N	Hyperplastic polyp	Polyp	M	No
S01066	N	Chronic active gastritis with _x000D_ - intestinal metaplasia	CG	N	Yes
S01067	N	Fundic gland polyp	Polyp	N	Yes
S01068	N	Chronic gastritis _x000D_ - erosion	CG + ero/u/reg/inflamed	N	Yes
S01069	N	Helicobacter pylori associated chronic active gastritis _x000D_ - erosion	HCG + ero/u/reg/inflamed	M	No
S01070	N	Chronic active gastritis _x000D_ - erosion	CG + ero/u/reg/inflamed	N	Yes
S01071	N	Chronic active gastritis	CG	N	Yes
S01072	N	Chronic gastritis with _x000D_ - intestinal metaplasia _x000D_ - erosion	CG + ero/u/reg/inflamed	N	Yes
S01073	N	Helicobacter pylori associated chronic active gastritis	HCG	N	Yes
S01074	N	Helicobacter pylori associated chronic active gastritis	HCG	N	Yes
S01075	N	Helicobacter pylori associated chronic active gastritis	HCG	N	Yes
S01076	N	Helicobacter pylori associated chronic active gastritis	HCG	N	Yes
S01077	N	Helicobacter pylori associated chronic active gastritis with_x000D_ - erosion	CG + ero/u/reg/inflamed	D	No
S01078	N	Helicobacter pylori associated chronic gastritis	HCG	N	Yes
S01079	N	Helicobacter pylori associated chronic active gastritis	HCG	N	Yes
S01080	N	Helicobacter pylori associated chronic active gastritis with _x000D_ - intestinal metaplasia	HCG + ero/u/reg/inflamed	D	No
S01081	N	Helicobacter pylori associated chronic active gastritis with _x000D_ - intestinal metaplasia	HCG + ero/u/reg/inflamed	N	Yes
S01082	N	Chronic gastritis	CG	N	Yes
S01083	N	Chronic gastritis	CG	N	Yes
S01084	N	Helicobacter pylori associated chronic gastritis with_x000D_ - erosion	HCG + ero/u/reg/inflamed	N	Yes
S01085	N	Helicobacter pylori associated chronic gastritis with _x000D_ - intestinal metaplasia	HCG	N	Yes
S01086	N	Chronic nonspecific inflammation	CG	N	Yes
S01087	N	Chronic gastritis with_x000D_ - erosion	CG + ero/u/reg/inflamed	N	Yes
S01088	N	Chronic gastritis	CG	N	Yes
S01089	N	Chronic gastritis	CG	N	Yes
S01090	N	Chronic gastritis with_x000D_ - erosion	CG + ero/u/reg/inflamed	N	Yes
S01091	N	Chronic gastritis	CG	N	Yes
S01092	N	Helicobacter pylori associated chronic active gastritis with _x000D_ - intestinal metaplasia	HCG + ero/u/reg/inflamed	N	Yes
S01093	N	Helicobacter pylori associated chronic active gastritis with _x000D_ - intestinal metaplasia_x000D_ - erosion_x000D_ - lymphoid aggregates	HCG + ero/u/reg/inflamed	D	No
S01094	N	Helicobacter pylori associated chronic active gastritis	HCG	N	Yes
S01095	N	Chronic gastritis with _x000D_ - intestinal metaplasia	CG	N	Yes
S01096	N	Chronic gastritis	CG	N	Yes
S01097	N	Chronic gastritis with _x000D_ - intestinal metaplasia	CG	N	Yes
S01098	N	Chronic gastritis	CG	N	Yes
S01099	N	Helicobacter pylori associated chronic active gastritis _x000D_ - erosion_x000D_ - lymphoid follicle	HCG + ero/u/reg/inflamed	N	Yes
S01100	N	Helicobacter pylori associated chronic active gastritis _x000D_ - erosion	HCG + ero/u/reg/inflamed	N	Yes
S01101	N	Helicobacter pylori associated chronic active gastritis with _x000D_ - intestinal metaplasia _x000D_ - erosion_x000D_ - lymphoid follicle	HCG	N	Yes
S01102	N	Chronic gastritis	CG	N	Yes
S01103	N	Chronic gastritis	CG	N	Yes
S01104	N	Chronic gastritis	CG	N	Yes
S01105	N	Fundic gland polyp	Polyp	N	Yes
S01106	N	Fundic gland polyp	Polyp	N	Yes
S01107	N	Chronic gastritis	CG	N	Yes
S01108	N	Chronic gastritis _x000D_ - ulcer	CG + ero/u/reg/inflamed	N	Yes
S01109	N	Helicobacter pylori associated chronic active gastritis	HCG	N	Yes
S01110	N	Helicobacter pylori associated chronic active gastritis	HCG	N	Yes
S01111	N	Helicobacter pylori associated chronic gastritis	HCG	N	Yes
S01112	N	Helicobacter pylori associated chronic active gastritis	HCG	N	Yes
S01113	N	Chronic gastritis	CG	N	Yes
S01114	N	Chronic gastritis with _x000D_ - intestinal metaplasia	CG	N	Yes
S01115	N	Chronic active gastritis	CG	N	Yes
S01116	N	Helicobacter pylori associated chronic active gastritis _x000D_ - ulcer	HCG + ero/u/reg/inflamed	N	Yes
S01117	N	Helicobacter pylori associated chronic active gastritis _x000D_ - ulcer	HCG + ero/u/reg/inflamed	N	Yes
S01118	N	Helicobacter pylori associated chronic active gastritis _x000D_ - erosion	HCG + ero/u/reg/inflamed	N	Yes
S01119	N	Chronic gastritis _x000D_ - erosion_x000D_ - foveolar hyperplasia	CG + ero/u/reg/inflamed	N	Yes
S01120	N	Chronic gastritis _x000D_ - erosion	CG + ero/u/reg/inflamed	N	Yes
S01121	N	Helicobacter pylori associated chronic active gastritis _x000D_ - erosion	HCG + ero/u/reg/inflamed	N	Yes
S01122	N	Fundic gland polyp	Polyp	N	Yes
S01123	N	Chronic gastritis with _x000D_ - intestinal metaplasia	CG	N	Yes
S01124	N	Chronic gastritis with _x000D_ - intestinal metaplasia _x000D_ - erosion	CG + ero/u/reg/inflamed	N	Yes
S01125	N	Helicobacter pylori associated chronic active gastritis _x000D_ - erosion	HCG + ero/u/reg/inflamed	N	Yes
S01126	N	Chronic gastritis with _x000D_ - intestinal metaplasia _x000D_ - erosion	CG + ero/u/reg/inflamed	N	Yes
S01127	D	Tubular adenoma, low grade dysplasia	LGD	D	Yes
S01128	N	Chronic gastritis _x000D_ - ulcer	CG + ero/u/reg/inflamed	N	Yes
S01129	N	Chronic gastritis _x000D_ - ulcer	CG + ero/u/reg/inflamed	N	Yes
S01130	N	Helicobacter pylori associated chronic active gastritis with _x000D_ - intestinal metaplasia	HCG + ero/u/reg/inflamed	N	Yes
S01131	N	Helicobacter pylori associated chronic active gastritis with _x000D_ - intestinal metaplasia	HCG + ero/u/reg/inflamed	N	Yes
S01132	N	Chronic gastritis _x000D_ - ulcer	CG + ero/u/reg/inflamed	N	Yes
S01133	N	Chronic gastritis _x000D_ - ulcer	CG + ero/u/reg/inflamed	N	Yes
S01134	N	Helicobacter pylori associated chronic active gastritis	HCG	N	Yes
S01135	N	Helicobacter pylori associated chronic active gastritis _x000D_ - erosion	HCG + ero/u/reg/inflamed	M	No
S01136	N	Fundic gland polyp	Polyp	N	Yes
S01137	N	Fundic gland polyp	Polyp	N	Yes
S01138	N	Chronic gastritis with _x000D_ - intestinal metaplasia _x000D_ - ulcer	CG + ero/u/reg/inflamed	N	Yes
S01139	N	Helicobacter pylori associated chronic active gastritis _x000D_ - erosion	HCG + ero/u/reg/inflamed	N	Yes
S01140	N	Chronic gastritis _x000D_ - erosion	CG + ero/u/reg/inflamed	N	Yes
S01141	N	Chronic gastritis _x000D_ - ulcer	CG + ero/u/reg/inflamed	M	No
S01142	N	Hyperplastic polyp	Polyp	N	Yes
S01143	N	Helicobacter pylori associated chronic active gastritis _x000D_ - erosion	HCG + ero/u/reg/inflamed	N	Yes
S01144	N	Helicobacter pylori associated chronic active gastritis with _x000D_ - intestinal metaplasia	HCG + ero/u/reg/inflamed	N	Yes
S01145	N	Chronic gastritis with _x000D_ - intestinal metaplasia	CG	N	Yes
S01146	N	Chronic active gastritis with _x000D_ - intestinal metaplasia _x000D_ - ulcer	CG + ero/u/reg/inflamed	N	Yes
S01147	N	Hyperplastic polyp	Polyp	N	Yes
S01148	N	Hyperplastic polyp	Polyp	N	Yes
S01149	N	Hyperplastic polyp	Polyp	N	Yes
S01150	N	Fundic gland polyp	Polyp	N	Yes
S01151	N	Hyperplastic polyp	Polyp	N	Yes
S01152	N	Chronic active gastritis with _x000D_ - intestinal metaplasia _x000D_ - ulcer	CG + ero/u/reg/inflamed	N	Yes
S01153	N	Chronic active gastritis _x000D_ - ulcer	CG + ero/u/reg/inflamed	N	Yes
S01154	N	Helicobacter pylori associated chronic active gastritis	HCG	N	Yes
S01155	N	Helicobacter pylori associated chronic active gastritis with _x000D_ - intestinal metaplasia _x000D_ - erosion	HCG + ero/u/reg/inflamed	N	Yes
S01156	N	Chronic gastritis with _x000D_ - intestinal metaplasia _x000D_ - erosion	CG + ero/u/reg/inflamed	N	Yes
S01157	N	Hyperplastic polyp	Polyp	N	Yes
S01158	N	Chronic gastritis	CG	N	Yes
S01159	N	Chronic active gastritis	CG	N	Yes
S01160	N	Chronic gastritis _x000D_ - erosion	CG + ero/u/reg/inflamed	N	Yes
S01161	N	Chronic gastritis	CG	N	Yes
S01162	N	Chronic gastritis _x000D_ - erosion	CG + ero/u/reg/inflamed	N	Yes
S01163	N	Chronic gastritis	CG	N	Yes
S01164	N	Chronic gastritis	CG	N	Yes
S01165	N	Fundic gland polyp	Polyp	N	Yes
S01166	N	Fundic gland polyp	Polyp	N	Yes
S01167	N	Chronic active gastritis with _x000D_ - intestinal metaplasia	CG	N	Yes
S01168	N	Helicobacter pylori associated chronic active gastritis _x000D_ - erosion	HCG + ero/u/reg/inflamed	N	Yes
S01169	N	Chronic gastritis	CG	N	Yes
S01170	N	Helicobacter pylori associated chronic active gastritis _x000D_ - erosion	HCG + ero/u/reg/inflamed	N	Yes
S01171	N	Helicobacter pylori associated chronic active gastritis with _x000D_ - intestinal metaplasia _x000D_ - erosion	HCG + ero/u/reg/inflamed	N	Yes
S01172	N	Chronic gastritis	CG	N	Yes
S01173	N	Chronic active gastritis _x000D_ - erosion	CG + ero/u/reg/inflamed	M	No
S01174	N	Chronic gastritis	CG	N	Yes
S01175	N	Chronic gastritis	CG	N	Yes
S01176	N	Chronic active gastritis _x000D_ - ulcer	CG + ero/u/reg/inflamed	N	Yes
S01177	N	Chronic gastritis _x000D_ - erosion	CG + ero/u/reg/inflamed	N	Yes
S01178	N	Chronic gastritis _x000D_ - erosion	CG + ero/u/reg/inflamed	N	Yes
S01179	N	Chronic gastritis _x000D_ - erosion	CG + ero/u/reg/inflamed	N	Yes
S01180	N	Chronic gastritis _x000D_ - erosion	CG + ero/u/reg/inflamed	N	Yes
S01181	N	Helicobacter pylori associated chronic active gastritis with _x000D_ - intestinal metaplasia _x000D_ - erosion_x000D_ - lymphoid aggregates	HCG + ero/u/reg/inflamed	N	Yes
S01182	N	Fundic gland polyp	Polyp	N	Yes
S01183	N	Helicobacter pylori associated chronic active gastritis with _x000D_ - intestinal metaplasia _x000D_ - erosion	HCG + ero/u/reg/inflamed	N	Yes
S01184	N	Chronic gastritis	CG	N	Yes
S01185	N	Helicobacter pylori associated chronic active gastritis _x000D_ - erosion	HCG + ero/u/reg/inflamed	N	Yes
S01186	N	Chronic gastritis with _x000D_ - intestinal metaplasia	CG	N	Yes
S01187	N	Chronic gastritis	CG	N	Yes
S01188	N	Fundic gland polyp	Polyp	N	Yes
S01189	N	Chronic gastritis with _x000D_ - intestinal metaplasia	CG	N	Yes
S01190	N	Chronic gastritis with _x000D_ - intestinal metaplasia _x000D_ - erosion	CG + ero/u/reg/inflamed	N	Yes
S01191	N	Chronic gastritis	CG	N	Yes
S01192	N	Fundic gland polyp	Polyp	N	Yes
S01193	N	Chronic gastritis	CG	N	Yes
S01194	N	Chronic gastritis	CG	N	Yes
S01195	N	Chronic gastritis _x000D_ - erosion	CG + ero/u/reg/inflamed	N	Yes
S01196	N	Chronic gastritis _x000D_ - erosion	CG + ero/u/reg/inflamed	N	Yes
S01197	N	Chronic gastritis _x000D_ - erosion	CG + ero/u/reg/inflamed	N	Yes
S01198	N	Chronic gastritis	CG	N	Yes
S01199	N	Chronic gastritis _x000D_ - erosion	CG + ero/u/reg/inflamed	N	Yes
S01200	N	Chronic gastritis with _x000D_ - intestinal metaplasia	CG	N	Yes
S01201	D	Helicobacter pylori associated chronic active gastritis _x000D_ - ulcer scar_x000D_ - dysplasia, mild	LGD	D	Yes
S01202	N	Chronic gastritis _x000D_ - ulcer detritus	CG + ero/u/reg/inflamed	N	Yes
S01203	N	Hyperplastic polyp	Polyp	N	Yes
S01204	N	Hyperplastic polyp	Polyp	N	Yes
S01205	N	Chronic gastritis	CG	N	Yes
S01206	N	Chronic gastritis with _x000D_ - intestinal metaplasia _x000D_ - erosion	CG + ero/u/reg/inflamed	N	Yes
S01207	N	Chronic gastritis	CG	N	Yes
S01208	N	Chronic gastritis	CG	N	Yes
S01209	N	Chronic gastritis with _x000D_ - intestinal metaplasia	CG	N	Yes
S01210	N	Consistent with fundic gland polyp	Polyp	N	Yes
S01211	N	Consistent with fundic gland polyp	Polyp	N	Yes
S01212	N	Chronic gastritis with _x000D_ - intestinal metaplasia	CG	N	Yes
S01213	N	Chronic gastritis	CG	N	Yes
S01214	N	Chronic gastritis	CG	N	Yes
S01215	N	Chronic gastritis with_x000D_ - erosion	CG + ero/u/reg/inflamed	N	Yes
S01216	N	Helicobacter pylori associated chronic gastritis	HCG	N	Yes
S01217	N	Helicobacter pylori associated chronic active gastritis with_x000D_ - lymphoid aggregates	HCG	N	Yes
S01218	N	Helicobacter pylori associated chronic active gastritis with_x000D_ - lymphoid aggregates	HCG	N	Yes
S01219	N	Helicobacter pylori associated chronic active gastritis with_x000D_ - lymphoid aggregates	HCG	N	Yes
S01220	N	Chronic gastritis with _x000D_ - intestinal metaplasia	CG	N	Yes
S01221	N	Chronic gastritis with _x000D_ - intestinal metaplasia	CG	N	Yes
S01222	N	Chronic gastritis with_x000D_ - erosion	CG + ero/u/reg/inflamed	N	Yes
S01223	N	Chronic gastritis with_x000D_ - erosion	CG + ero/u/reg/inflamed	N	Yes
S01224	N	Chronic gastritis	CG	N	Yes
S01225	N	Chronic gastritis	CG	N	Yes
S01226	N	Chronic gastritis with_x000D_ - erosion	CG + ero/u/reg/inflamed	N	Yes
S01227	N	Chronic gastritis with _x000D_ - intestinal metaplasia	CG	N	Yes
S01228	N	Chronic gastritis	CG	N	Yes
S01229	N	Chronic gastritis with _x000D_ - intestinal metaplasia	CG	N	Yes
S01230	N	Chronic gastritis	CG	N	Yes
S01231	N	Chronic gastritis with _x000D_ - intestinal metaplasia	CG	N	Yes
S01232	N	Chronic gastritis	CG	N	Yes
S01233	N	Chronic gastritis	CG	N	Yes
S01234	N	Chronic gastritis	CG	N	Yes
S01235	N	Consistent with fundic gland polyp	Polyp	N	Yes
S01236	N	Chronic gastritis with _x000D_ - intestinal metaplasia	CG	N	Yes
S01237	N	Chronic gastritis with _x000D_ - intestinal metaplasia	CG	N	Yes
S01238	N	Consistent with fundic gland polyp	Polyp	N	Yes
S01239	N	Chronic gastritis with _x000D_ - intestinal metaplasia_x000D_ - erosion	CG + ero/u/reg/inflamed	N	Yes
S01240	N	Chronic gastritis with _x000D_ - intestinal metaplasia_x000D_ - erosion	CG + ero/u/reg/inflamed	N	Yes
S01241	N	Chronic gastritis	CG	N	Yes
S01242	N	Chronic gastritis	CG	N	Yes
S01243	N	Chronic gastritis with _x000D_ - intestinal metaplasia	CG	N	Yes
S01244	N	Chronic gastritis with _x000D_ - intestinal metaplasia	CG	N	Yes
S01245	N	Chronic gastritis with _x000D_ - intestinal metaplasia	CG	N	Yes
S01246	N	Chronic gastritis with _x000D_ - intestinal metaplasia_x000D_ - lymphoid aggregates	CG	N	Yes
S01247	N	Chronic gastritis with _x000D_ - intestinal metaplasia	CG	N	Yes
S01248	N	Chronic gastritis with _x000D_ - intestinal metaplasia_x000D_ - erosion_x000D_ - lymphoid aggregates	CG + ero/u/reg/inflamed	N	Yes
S01249	N	Chronic gastritis with _x000D_ - intestinal metaplasia	CG	N	Yes
S01250	N	Chronic gastritis with _x000D_ - intestinal metaplasia	CG	N	Yes
S01251	N	Hyperplastic polyp	Polyp	N	Yes
S01252	N	Chronic gastritis _x000D_ - erosion	CG + ero/u/reg/inflamed	N	Yes
S01253	N	Chronic gastritis _x000D_ - erosion	CG + ero/u/reg/inflamed	N	Yes
S01254	N	Chronic gastritis _x000D_ - erosion	CG + ero/u/reg/inflamed	N	Yes
S01255	N	Chronic gastritis with _x000D_ - intestinal metaplasia _x000D_ - erosion	CG + ero/u/reg/inflamed	N	Yes
S01256	N	Fundic gland polyp	Polyp	N	Yes
S01257	N	Fundic gland polyp	Polyp	N	Yes
S01258	N	Chronic gastritis _x000D_ - erosion	CG + ero/u/reg/inflamed	N	Yes
S01259	N	Chronic gastritis _x000D_ - erosion	CG + ero/u/reg/inflamed	N	Yes
S01260	N	Fundic gland polyp	Polyp	N	Yes
S01261	N	Chronic gastritis _x000D_ - erosion	CG + ero/u/reg/inflamed	N	Yes
S01262	N	Chronic gastritis _x000D_ - erosion	CG + ero/u/reg/inflamed	N	Yes
S01263	N	Chronic gastritis _x000D_ - erosion	CG + ero/u/reg/inflamed	N	Yes
S01264	N	Chronic gastritis _x000D_ - erosion	CG + ero/u/reg/inflamed	N	Yes
S01265	N	Chronic gastritis	CG	N	Yes
S01266	N	Chronic gastritis	CG	N	Yes
S01267	N	Hyperplastic polyp	Polyp	N	Yes
S01268	N	Chronic gastritis _x000D_ - erosion	CG + ero/u/reg/inflamed	N	Yes
S01269	N	Chronic gastritis with _x000D_ - intestinal metaplasia _x000D_ - erosion	CG + ero/u/reg/inflamed	N	Yes
S01270	N	Fundic gland polyp	Polyp	N	Yes
S01271	N	Chronic gastritis _x000D_ - ulcer	CG + ero/u/reg/inflamed	N	Yes
S01272	N	Chronic gastritis _x000D_ - erosion	CG + ero/u/reg/inflamed	N	Yes
S01273	N	Chronic gastritis _x000D_ - erosion	CG + ero/u/reg/inflamed	N	Yes
S01274	N	Helicobacter pylori associated chronic active gastritis	HCG	N	Yes
S01275	N	Helicobacter pylori associated chronic active gastritis _x000D_ - erosion	HCG + ero/u/reg/inflamed	N	Yes
S01276	N	Helicobacter pylori associated chronic active gastritis _x000D_ - erosion	HCG + ero/u/reg/inflamed	N	Yes
S01277	N	Chronic gastritis	CG	N	Yes
S01278	N	Chronic gastritis with _x000D_ - intestinal metaplasia	CG	N	Yes
S01279	N	Fundic gland polyp	Polyp	N	Yes
S01280	N	Chronic gastritis	CG	N	Yes
S01281	N	Chronic gastritis	CG	N	Yes
S01282	N	Chronic gastritis with _x000D_ - intestinal metaplasia	CG	N	Yes
S01283	N	Chronic active gastritis _x000D_ - ulcer_x000D_ - regenerating atypia	CG + ero/u/reg/inflamed	N	Yes
S01284	N	Helicobacter pylori associated chronic active gastritis	HCG	N	Yes
S01285	N	Chronic gastritis with_x000D_ - erosion	CG + ero/u/reg/inflamed	N	Yes
S01286	N	Fundic gland polyp	Polyp	N	Yes
S01287	N	Chronic gastritis	CG	N	Yes
S01288	N	Helicobacter pylori associated chronic gastritis with_x000D_ - erosion	HCG + ero/u/reg/inflamed	N	Yes
S01289	N	Fundic gland polyp	Polyp	N	Yes
S01290	N	Helicobacter pylori associated chronic active gastritis with _x000D_ - intestinal metaplasia_x000D_ - erosion	HCG + ero/u/reg/inflamed	N	Yes
S01291	N	Hyperplastic polyp	Polyp	N	Yes
S01292	N	Helicobacter pylori associated chronic active gastritis with_x000D_ - erosion	CG + ero/u/reg/inflamed	N	Yes
S01293	N	Chronic gastritis	CG	N	Yes
S01294	N	Chronic gastritis	CG	N	Yes
S01295	N	Fundic gland polyp	Polyp	N	Yes
S01296	N	Fundic gland polyp	Polyp	N	Yes
S01297	N	Chronic gastritis _x000D_ - erosion	CG + ero/u/reg/inflamed	N	Yes
S01298	N	Chronic gastritis _x000D_ - erosion	CG + ero/u/reg/inflamed	N	Yes
S01299	D	Chronic gastritis with _x000D_ - intestinal metaplasia _x000D_ -mild dysplasia	LGD	D	Yes
S01300	N	Chronic gastritis	CG	N	Yes
S01301	N	Helicobacter pylori associated chronic active gastritis	HCG	N	Yes
S01302	N	Chronic gastritis with _x000D_ - intestinal metaplasia	CG	N	Yes
S01303	N	Chronic gastritis	CG	N	Yes
S01304	N	Chronic gastritis with _x000D_ - intestinal metaplasia	CG	N	Yes
S01305	N	Chronic active gastritis	CG	N	Yes
S01306	N	Chronic active gastritis	CG	N	Yes
S01307	N	Hyperplastic polyp	Polyp	N	Yes
S01308	N	Helicobacter pylori associated chronic active gastritis _x000D_ - ulcer	HCG + ero/u/reg/inflamed	N	Yes
S01309	N	Chronic gastritis	CG	N	Yes
S01310	N	Chronic gastritis _x000D_ - erosion	CG + ero/u/reg/inflamed	N	Yes
S01311	N	Helicobacter pylori associated chronic active gastritis with _x000D_ - intestinal metaplasia	HCG + ero/u/reg/inflamed	N	Yes
S01312	N	Helicobacter pylori associated chronic active gastritis _x000D_ - erosion	HCG + ero/u/reg/inflamed	N	Yes
S01313	N	Helicobacter pylori associated chronic active gastritis _x000D_ - erosion	HCG + ero/u/reg/inflamed	N	Yes
S01314	N	Chronic gastritis _x000D_ - erosion	CG + ero/u/reg/inflamed	N	Yes
S01315	N	Chronic active gastritis with _x000D_ - intestinal metaplasia	CG	N	Yes
S01316	N	Chronic gastritis	CG	N	Yes
S01317	N	Helicobacter pylori associated chronic active gastritis with _x000D_ - intestinal metaplasia _x000D_ - ulcer	HCG + ero/u/reg/inflamed	N	Yes
S01318	N	Chronic gastritis with_x000D_ - erosion	CG + ero/u/reg/inflamed	N	Yes
S01319	N	Chronic gastritis with _x000D_ - intestinal metaplasia_x000D_ - erosion	CG + ero/u/reg/inflamed	N	Yes
S01320	N	Chronic gastritis	CG	N	Yes
S01321	N	Chronic gastritis	CG	N	Yes
S01322	N	Chronic gastritis	CG	N	Yes
S01323	N	Chronic gastritis	CG	N	Yes
S01324	N	Chronic gastritis	CG	N	Yes
S01325	N	Chronic gastritis with _x000D_ - intestinal metaplasia	CG	N	Yes
S01326	N	Chronic gastritis	CG	N	Yes
S01327	N	Chronic gastritis	CG	N	Yes
S01328	N	Chronic gastritis with_x000D_ - erosion	CG + ero/u/reg/inflamed	N	Yes
S01329	N	Chronic gastritis with _x000D_ - intestinal metaplasia _x000D_ - dysplasia, mild	CG	N	No
S01330	N	Fundic gland polyp	Polyp	N	Yes
S01331	N	Chronic gastritis with_x000D_ - ulcer	CG + ero/u/reg/inflamed	N	Yes
S01332	N	Hyperplastic polyp	Polyp	N	Yes
S01333	N	Chronic gastritis with _x000D_ - intestinal metaplasia	CG	N	Yes
S01334	N	Chronic gastritis with _x000D_ - intestinal metaplasia	CG	N	Yes
S01335	N	Chronic gastritis	CG	N	Yes
S01336	N	Chronic gastritis with_x000D_ - foveolar hyperplasia	CG	N	Yes
S01337	N	Chronic active gastritis with_x000D_ - erosion	CG + ero/u/reg/inflamed	N	Yes
S01338	N	Helicobacter pylori associated chronic active gastritis with_x000D_ - erosion	CG + ero/u/reg/inflamed	N	Yes
S01339	N	Fundic gland polyp	Polyp	N	Yes
S01340	N	Helicobacter pylori associated chronic active gastritis with_x000D_ - erosion	CG + ero/u/reg/inflamed	N	Yes
S01341	N	Fundic gland polyp	Polyp	N	Yes
S01342	N	Chronic gastritis with _x000D_ - intestinal metaplasia_x000D_ - erosion	CG + ero/u/reg/inflamed	N	Yes
S01343	N	Chronic active gastritis with _x000D_ - intestinal metaplasia	CG	N	Yes
S01344	N	Chronic gastritis with_x000D_ - erosion	CG + ero/u/reg/inflamed	M	No
S01345	N	Chronic gastritis	CG	N	Yes
S01346	N	Chronic gastritis	CG	N	Yes
S01347	N	Chronic gastritis	CG	N	Yes
S01348	N	Fundic gland polyp	Polyp	N	Yes
S01349	N	Chronic gastritis	CG	N	Yes
S01350	N	Helicobacter pylori associated chronic active gastritis with _x000D_ - intestinal metaplasia_x000D_ - erosion	HCG + ero/u/reg/inflamed	N	Yes
S01351	N	Helicobacter pylori associated chronic active gastritis with_x000D_ - erosion	CG + ero/u/reg/inflamed	N	Yes
S01352	N	Chronic gastritis with_x000D_ - erosion	CG + ero/u/reg/inflamed	N	Yes
S01353	N	Chronic gastritis with _x000D_ - intestinal metaplasia_x000D_ - erosion	CG + ero/u/reg/inflamed	N	Yes
S01354	N	Chronic gastritis	CG	N	Yes
S01355	N	Chronic gastritis with_x000D_ - erosion	CG + ero/u/reg/inflamed	N	Yes
S01356	N	Chronic gastritis	CG	N	Yes
S01357	M	Tubular adenoma with high-grade dysplasia	HGD	M	Yes
S01358	N	Helicobacter pylori associated chronic active gastritis	HCG	N	Yes
S01359	N	Helicobacter pylori associated chronic active gastritis	HCG	N	Yes
S01360	N	Chronic gastritis with_x000D_ - ulcer	CG + ero/u/reg/inflamed	N	Yes
S01361	N	Chronic gastritis	CG	N	Yes
S01362	N	Chronic gastritis	CG	N	Yes
S01363	N	Chronic gastritis with _x000D_ - intestinal metaplasia	CG	N	Yes
S01364	N	Chronic gastritis with _x000D_ - intestinal metaplasia	CG	N	Yes
S01365	N	Chronic gastritis	CG	N	Yes
S01366	N	Chronic active gastritis with _x000D_ - intestinal metaplasia _x000D_ - erosion	CG + ero/u/reg/inflamed	N	Yes
S01367	N	Chronic gastritis	CG	N	Yes
S01368	N	Chronic gastritis with _x000D_ - intestinal metaplasia_x000D_ - foveolar hyperplasia	CG	N	Yes
S01369	N	Chronic active gastritis with _x000D_ - intestinal metaplasia _x000D_ - erosion	CG + ero/u/reg/inflamed	N	Yes
S01370	N	Chronic active gastritis with _x000D_ - intestinal metaplasia _x000D_ - erosion	CG + ero/u/reg/inflamed	N	Yes
S01371	N	Chronic gastritis with _x000D_ - intestinal metaplasia	CG	D	No
S01372	N	Helicobacter pylori associated chronic active gastritis with _x000D_ - intestinal metaplasia _x000D_ - erosion	HCG + ero/u/reg/inflamed	N	Yes
S01373	N	Chronic gastritis with _x000D_ - intestinal metaplasia	CG	N	Yes
S01374	N	Chronic gastritis	CG	N	Yes
S01375	N	Chronic gastritis	CG	N	Yes
S01376	D	Tubular adenoma, low grade dysplasia	LGD	D	Yes
S01377	N	Chronic active gastritis with _x000D_ - intestinal metaplasia _x000D_ - erosion	CG + ero/u/reg/inflamed	D	No
S01378	N	Helicobacter pylori associated chronic active gastritis _x000D_ - erosion	HCG + ero/u/reg/inflamed	N	Yes
S01379	N	Chronic gastritis	CG	N	Yes
S01380	N	Chronic gastritis _x000D_ - erosion	CG + ero/u/reg/inflamed	N	Yes
S01381	N	Chronic gastritis with _x000D_ - intestinal metaplasia	CG	N	Yes
S01382	N	Chronic gastritis	CG	N	Yes
S01383	N	Chronic gastritis	CG	N	Yes
S01384	N	Helicobacter pylori associated chronic active gastritis	HCG	N	Yes
S01385	N	Chronic gastritis	CG	N	Yes
S01386	N	Chronic active gastritis with_x000D_ - erosion	CG + ero/u/reg/inflamed	N	Yes
S01387	N	Chronic gastritis with_x000D_ - erosion	CG + ero/u/reg/inflamed	N	Yes
S01388	N	Chronic gastritis with_x000D_ - erosion	CG + ero/u/reg/inflamed	N	Yes
S01389	N	Chronic active gastritis with_x000D_ - erosion	CG + ero/u/reg/inflamed	N	Yes
S01390	N	Chronic active gastritis with _x000D_ - intestinal metaplasia_x000D_ - erosion	CG + ero/u/reg/inflamed	N	Yes
S01391	N	Chronic gastritis with_x000D_ - erosion	CG + ero/u/reg/inflamed	N	Yes
S01392	N	Chronic gastritis with_x000D_ - erosion	CG + ero/u/reg/inflamed	N	Yes
S01393	N	Hyperplastic polyp	Polyp	N	Yes
S01394	N	Chronic gastritis with _x000D_ - intestinal metaplasia_x000D_ - erosion	CG + ero/u/reg/inflamed	N	Yes
S01395	N	Chronic gastritis	CG	N	Yes
S01396	N	Chronic gastritis	CG	N	Yes
S01397	N	Chronic active gastritis with_x000D_ - erosion	CG + ero/u/reg/inflamed	N	Yes
S01398	N	Chronic gastritis with_x000D_ - erosion	CG + ero/u/reg/inflamed	N	Yes
S01399	N	Chronic gastritis with _x000D_ - intestinal metaplasia_x000D_ - erosion	CG + ero/u/reg/inflamed	N	Yes
S01400	N	Chronic gastritis with_x000D_ - erosion	CG + ero/u/reg/inflamed	N	Yes
S01401	N	Chronic gastritis with_x000D_ - erosion	CG + ero/u/reg/inflamed	N	Yes
S01402	N	Chronic gastritis with_x000D_ - erosion	CG + ero/u/reg/inflamed	N	Yes
S01403	N	Chronic gastritis	CG	N	Yes
S01404	N	Chronic active gastritis with_x000D_ - ulcer	CG + ero/u/reg/inflamed	N	Yes
S01405	N	Chronic gastritis with_x000D_ - ulcer	CG + ero/u/reg/inflamed	N	Yes
S01406	N	Chronic active gastritis with_x000D_ - ulcer	CG + ero/u/reg/inflamed	N	Yes
S01407	N	Chronic active gastritis with_x000D_ - ulcer	CG + ero/u/reg/inflamed	N	Yes
S01408	N	Chronic gastritis with_x000D_ - erosion	CG + ero/u/reg/inflamed	N	Yes
S01409	N	Fundic gland polyp	Polyp	N	Yes
S01410	N	Chronic gastritis with _x000D_ - intestinal metaplasia_x000D_ - erosion	CG + ero/u/reg/inflamed	N	Yes
S01411	N	Chronic gastritis with_x000D_ - erosion	CG + ero/u/reg/inflamed	N	Yes
S01412	N	Chronic gastritis with _x000D_ - intestinal metaplasia_x000D_ - erosion	CG + ero/u/reg/inflamed	N	Yes
S01413	N	Fundic gland polyp	Polyp	N	Yes
S01414	N	Helicobacter pylori associated chronic active gastritis with_x000D_ - erosion	CG + ero/u/reg/inflamed	N	Yes
S01415	N	Chronic gastritis with _x000D_ - intestinal metaplasia	CG	N	Yes
S01416	D	Chronic gastritis with _x000D_ - intestinal metaplasia_x000D_ - erosion_x000D_ - dysplasia, mild	LGD	D	Yes
S01417	N	Chronic active gastritis with_x000D_ - erosion	CG + ero/u/reg/inflamed	N	Yes
S01418	N	Chronic active gastritis with_x000D_ - erosion	CG + ero/u/reg/inflamed	N	Yes
S01419	D	Chronic gastritis with _x000D_ - intestinal metaplasia _x000D_ - mild dysplasia	LGD	D	Yes
S01420	N	Ulcer detritus	Insufficient	M	No
S01421	N	Chronic gastritis _x000D_ - ulcer detritus	CG + ero/u/reg/inflamed	M	No
S01422	N	Chronic gastritis	CG	N	Yes
S01423	N	Hyperplastic polyp	Polyp	N	Yes
S01424	N	Helicobacter pylori associated chronic active gastritis with_x000D_ - erosion	CG + ero/u/reg/inflamed	N	Yes
S01425	N	Helicobacter pylori associated chronic active gastritis with _x000D_ - intestinal metaplasia_x000D_ - ulcer	CG + ero/u/reg/inflamed	N	Yes
S01426	N	Helicobacter pylori associated chronic active gastritis with_x000D_ - ulcer	CG + ero/u/reg/inflamed	N	Yes
S01427	N	Chronic gastritis with _x000D_ - intestinal metaplasia_x000D_ - erosion	CG + ero/u/reg/inflamed	N	Yes
S01428	N	Fundic gland polyp	Polyp	N	Yes
S01429	N	Chronic gastritis with_x000D_ - erosion	CG + ero/u/reg/inflamed	N	Yes
S01430	N	Helicobacter pylori associated chronic active gastritis	HCG	N	Yes
S01431	N	Chronic gastritis	CG	N	Yes
S01432	N	Chronic gastritis with _x000D_ - intestinal metaplasia _x000D_ - erosion	CG + ero/u/reg/inflamed	N	Yes
S01433	N	Chronic gastritis	CG	N	Yes
S01434	N	Chronic gastritis with _x000D_ - intestinal metaplasia_x000D_ - erosion	CG + ero/u/reg/inflamed	N	Yes
S01435	N	Chronic gastritis with_x000D_ - erosion_x000D_ - foveolar hyperplasia	CG + ero/u/reg/inflamed	N	Yes
S01436	N	Helicobacter pylori associated chronic active gastritis	HCG	N	Yes
S01437	N	Chronic gastritis with _x000D_ - intestinal metaplasia	CG	N	Yes
S01438	N	Chronic gastritis with_x000D_ - erosion	CG + ero/u/reg/inflamed	N	Yes
S01439	N	Chronic gastritis with_x000D_ - erosion	CG + ero/u/reg/inflamed	N	Yes
S01440	N	Chronic gastritis with _x000D_ - intestinal metaplasia_x000D_ - erosion	CG + ero/u/reg/inflamed	N	Yes
S01441	N	Hyperplastic polyp	Polyp	N	Yes
S01442	N	Hyperplastic polyp	Polyp	N	Yes
S01443	N	Hyperplastic polyp	Polyp	N	Yes
S01444	N	Hyperplastic polyp	Polyp	N	Yes
S01445	N	Chronic active gastritis with_x000D_ - erosion	CG + ero/u/reg/inflamed	N	Yes
S01446	N	Helicobacter pylori associated chronic active gastritis with_x000D_ - ulcer	CG + ero/u/reg/inflamed	N	Yes
S01447	N	Helicobacter pylori associated chronic active gastritis with_x000D_ - erosion	CG + ero/u/reg/inflamed	N	Yes
S01448	N	Chronic gastritis with_x000D_ - erosion	CG + ero/u/reg/inflamed	N	Yes
S01449	N	Chronic gastritis with_x000D_ - erosion	CG + ero/u/reg/inflamed	N	Yes
S01450	N	Chronic active gastritis	CG	N	Yes
S01451	N	Chronic gastritis with_x000D_ - erosion	CG + ero/u/reg/inflamed	N	Yes
S01452	N	Chronic active gastritis with_x000D_ - erosion	CG + ero/u/reg/inflamed	N	Yes
S01453	N	Chronic gastritis with_x000D_ - foveolar hyperplasia_x000D_ - ulcer scar	CG + ero/u/reg/inflamed	N	Yes
S01454	N	Chronic gastritis	CG	N	Yes
S01455	N	Chronic gastritis with_x000D_ - ulcer	CG + ero/u/reg/inflamed	M	No
S01456	N	Chronic gastritis	CG	N	Yes
S01457	N	Chronic gastritis	CG	N	Yes
S01458	N	Chronic gastritis	CG	N	Yes
S01459	N	Fundic gland polyp	Polyp	N	Yes
S01460	N	Chronic gastritis with _x000D_ - intestinal metaplasia	CG	N	Yes
S01461	N	Chronic gastritis with_x000D_ - erosion	CG + ero/u/reg/inflamed	N	Yes
S01462	N	Chronic gastritis with _x000D_ - intestinal metaplasia_x000D_ - erosion	CG + ero/u/reg/inflamed	N	Yes
S01463	N	Chronic gastritis	CG	N	Yes
S01464	N	Chronic gastritis with_x000D_ - erosion	CG + ero/u/reg/inflamed	N	Yes
S01465	N	Chronic gastritis with_x000D_ - erosion	CG + ero/u/reg/inflamed	N	Yes
S01466	N	Chronic gastritis with_x000D_ - ulcer	CG + ero/u/reg/inflamed	N	Yes
S01467	N	Chronic active gastritis	CG	N	Yes
S01468	N	Chronic gastritis_x000D_ - erosion	CG + ero/u/reg/inflamed	N	Yes
S01469	N	Chronic gastritis	CG	N	Yes
S01470	N	Chronic gastritis	CG	N	Yes
S01471	N	Helicobacter pylori associated chronic active gastritis with_x000D_ - ulcer	CG + ero/u/reg/inflamed	N	Yes
S01472	N	Helicobacter pylori associated chronic active gastritis	HCG	N	Yes
S01473	N	Chronic gastritis	CG	N	Yes
S01474	N	Chronic gastritis	CG	N	Yes
S01475	N	Hyperplastic polyp	Polyp	N	Yes
S01476	N	Hyperplastic polyp	Polyp	N	Yes
S01477	N	Fundic gland polyp	Polyp	N	Yes
S01478	N	Chronic active gastritis with_x000D_ - erosion	CG + ero/u/reg/inflamed	N	Yes
S01479	N	Fundic gland polyp	Polyp	N	Yes
S01480	N	Helicobacter pylori associated chronic active gastritis with_x000D_ - erosion	CG + ero/u/reg/inflamed	N	Yes
S01481	N	Chronic gastritis with_x000D_ - erosion	CG + ero/u/reg/inflamed	N	Yes
S01482	N	Chronic active gastritis with_x000D_ - erosion	CG + ero/u/reg/inflamed	N	Yes
S01483	N	Chronic active gastritis	CG	N	Yes
S01484	N	Chronic active gastritis with_x000D_ - erosion	CG + ero/u/reg/inflamed	N	Yes
S01485	N	Chronic gastritis with_x000D_ - erosion	CG + ero/u/reg/inflamed	N	Yes
S01486	N	Chronic gastritis with_x000D_ - erosion	CG + ero/u/reg/inflamed	N	Yes
S01487	N	Chronic gastritis with_x000D_ - erosion	CG + ero/u/reg/inflamed	N	Yes
S01488	N	Fundic gland polyp	Polyp	N	Yes
S01489	N	Hyperplastic polyp	Polyp	N	Yes
S01490	N	Chronic gastritis with_x000D_ - erosion	CG + ero/u/reg/inflamed	N	Yes
S01491	N	Chronic gastritis with _x000D_ - intestinal metaplasia	CG	N	Yes
S01492	N	Helicobacter pylori associated chronic active gastritis with_x000D_ - erosion	CG + ero/u/reg/inflamed	N	Yes
S01493	N	Chronic gastritis with_x000D_ - ulcer	CG + ero/u/reg/inflamed	N	Yes
S01494	N	Chronic gastritis	CG	N	Yes
S01495	N	Helicobacter pylori associated chronic active gastritis	HCG	N	Yes
S01496	N	Fundic gland polyp	Polyp	N	Yes
S01497	N	Fundic gland polyp	Polyp	N	Yes
S01498	N	Chronic gastritis	CG	N	Yes
S01499	N	Chronic gastritis with_x000D_ - erosion	CG + ero/u/reg/inflamed	N	Yes
S01500	N	Chronic gastritis with_x000D_ - erosion	CG + ero/u/reg/inflamed	N	Yes
S01501	N	Chronic gastritis	CG	N	Yes
S01502	N	Helicobacter pylori associated chronic active gastritis	HCG	N	Yes
S01503	N	Helicobacter pylori associated chronic active gastritis	HCG	N	Yes
S01504	N	Chronic gastritis	CG	N	Yes
S01505	N	Chronic gastritis with_x000D_ - erosion	CG + ero/u/reg/inflamed	N	Yes
S01506	M	SQUAMOUS CELL CARCINOMA	Carcinoma	M	Yes
S01507	N	Chronic gastritis with_x000D_ - erosion	CG + ero/u/reg/inflamed	N	Yes
S01508	N	Chronic gastritis with _x000D_ - intestinal metaplasia_x000D_ - erosion	CG + ero/u/reg/inflamed	N	Yes
S01509	N	Chronic gastritis	CG	N	Yes
S01510	N	Chronic active gastritis with_x000D_ - erosion	CG + ero/u/reg/inflamed	N	Yes
S01511	N	Chronic active gastritis with_x000D_ - erosion	CG + ero/u/reg/inflamed	N	Yes
S01512	N	Chronic gastritis with _x000D_ - intestinal metaplasia	CG	N	Yes
S01513	N	Fundic gland polyp	Polyp	N	Yes
S01514	N	Chronic gastritis with_x000D_ - erosion	CG + ero/u/reg/inflamed	N	Yes
S01515	N	Chronic gastritis with_x000D_ - erosion	CG + ero/u/reg/inflamed	N	Yes
S01516	N	Chronic gastritis with_x000D_ - erosion	CG + ero/u/reg/inflamed	N	Yes
S01517	N	Chronic gastritis with_x000D_ - erosion	CG + ero/u/reg/inflamed	N	Yes
S01518	N	Chronic gastritis with eosinophils	CG	N	Yes
S01519	N	Chronic gastritis with _x000D_ - intestinal metaplasia	CG	D	No
S01520	N	Chronic gastritis	CG	N	Yes
S01521	N	Hyperplastic polyp with erosion	Polyp	N	Yes
S01522	N	Chronic gastritis with _x000D_ - intestinal metaplasia_x000D_ - erosion	CG + ero/u/reg/inflamed	N	Yes
S01523	N	Chronic gastritis_x000D_ - erosion	CG + ero/u/reg/inflamed	N	Yes
S01524	N	Chronic gastritis with_x000D_ - erosion	CG + ero/u/reg/inflamed	N	Yes
S01525	N	Chronic gastritis with_x000D_ - erosion	CG + ero/u/reg/inflamed	N	Yes
S01526	N	Chronic gastritis with _x000D_ - intestinal metaplasia_x000D_ - erosion	CG + ero/u/reg/inflamed	N	Yes
S01527	N	Chronic gastritis with_x000D_ - erosion	CG + ero/u/reg/inflamed	N	Yes
S01528	N	Chronic gastritis	CG	N	Yes
S01529	N	Chronic gastritis with _x000D_ - intestinal metaplasia_x000D_ - erosion	CG + ero/u/reg/inflamed	N	Yes
S01530	N	Chronic gastritis with_x000D_ - erosion	CG + ero/u/reg/inflamed	N	Yes
S01531	N	Chronic active gastritis with _x000D_ - intestinal metaplasia_x000D_ - erosion	CG + ero/u/reg/inflamed	N	Yes
S01532	N	Chronic gastritis with_x000D_ - erosion	CG + ero/u/reg/inflamed	N	Yes
S01533	N	Chronic gastritis	CG	N	Yes
S01534	N	Chronic gastritis	CG	N	Yes
S01535	N	Chronic active gastritis	CG	N	Yes
S01536	N	Fundic gland polyp	Polyp	N	Yes
S01537	N	Chronic gastritis	CG	N	Yes
S01538	N	Fundic gland polyp	Polyp	N	Yes
S01539	N	Fundic gland polyp	Polyp	N	Yes
S01540	N	Chronic gastritis	CG	N	Yes
S01541	N	Chronic active gastritis	CG	N	Yes
S01542	N	Chronic gastritis	CG	N	Yes
S01543	N	Chronic gastritis with_x000D_ - erosion	CG + ero/u/reg/inflamed	N	Yes
S01544	N	Chronic gastritis with _x000D_ - intestinal metaplasia	CG	N	Yes
S01545	N	Helicobacter pylori associated chronic active gastritis with _x000D_ - intestinal metaplasia	HCG + ero/u/reg/inflamed	N	Yes
S01546	N	Chronic gastritis	CG	N	Yes
S01547	N	Chronic gastritis	CG	N	Yes
S01548	N	Chronic gastritis	CG	N	Yes
S01549	N	Fundic gland polyp	Polyp	N	Yes
S01550	N	Chronic gastritis	CG	N	Yes
S01551	N	Chronic gastritis	CG	N	Yes
S01552	N	Chronic gastritis with_x000D_ - erosion	CG + ero/u/reg/inflamed	N	Yes
S01553	N	Helicobacter pylori associated chronic active gastritis with_x000D_ - erosion	CG + ero/u/reg/inflamed	N	Yes
S01554	D	Tubular adenoma, low grade dysplasia	LGD	D	Yes
S01555	N	Chronic gastritis with _x000D_ - intestinal metaplasia_x000D_ - erosion	CG + ero/u/reg/inflamed	N	Yes
S01556	N	Hyperplastic polyp	Polyp	N	Yes
S01557	N	Chronic gastritis with _x000D_ - intestinal metaplasia_x000D_ - erosion	CG + ero/u/reg/inflamed	N	Yes
S01558	N	Chronic gastritis with _x000D_ - intestinal metaplasia_x000D_ - erosion	CG + ero/u/reg/inflamed	N	Yes
S01559	N	Hyperplastic polyp	Polyp	N	Yes
S01560	N	Ulcer detritus	Insufficient	N	Yes
S01561	N	Chronic gastritis with _x000D_ - intestinal metaplasia_x000D_ - erosion	CG + ero/u/reg/inflamed	N	Yes
S01562	N	Chronic gastritis with _x000D_ - intestinal metaplasia_x000D_ - erosion	CG + ero/u/reg/inflamed	N	Yes
S01563	N	Chronic gastritis	CG	N	Yes
S01564	N	Chronic gastritis	CG	N	Yes
S01565	N	Chronic gastritis	CG	N	Yes
S01566	N	Chronic active gastritis _x000D_ - erosion	CG + ero/u/reg/inflamed	N	Yes
S01567	N	Chronic active gastritis _x000D_ - erosion	CG + ero/u/reg/inflamed	D	No
S01568	N	Chronic gastritis	CG	N	Yes
S01569	N	Chronic active gastritis _x000D_ - erosion	CG + ero/u/reg/inflamed	N	Yes
S01570	N	Chronic gastritis _x000D_ - erosion	CG + ero/u/reg/inflamed	N	Yes
S01571	N	Chronic active gastritis _x000D_ - erosion	CG + ero/u/reg/inflamed	N	Yes
S01572	N	Chronic active gastritis _x000D_ - erosion	CG + ero/u/reg/inflamed	N	Yes
S01573	N	Chronic gastritis	CG	N	Yes
S01574	N	Chronic gastritis	CG	N	Yes
S01575	N	Helicobacter pylori associated chronic active gastritis _x000D_ - erosion_x000D_ - lymphoid follicle	HCG + ero/u/reg/inflamed	N	Yes
S01576	N	Chronic gastritis	CG	N	Yes
S01577	N	Chronic active gastritis _x000D_ - erosion	CG + ero/u/reg/inflamed	N	Yes
S01578	N	Helicobacter pylori associated chronic active gastritis with _x000D_ - intestinal metaplasia _x000D_ - erosion	HCG + ero/u/reg/inflamed	N	Yes
S01579	N	Chronic gastritis	CG	N	Yes
S01580	N	Hyperplastic polyp	Polyp	N	Yes
S01581	N	Helicobacter pylori associated chronic active gastritis	HCG	N	Yes
S01582	N	Helicobacter pylori associated chronic active gastritis	HCG	N	Yes
S01583	N	Chronic gastritis	CG	N	Yes
S01584	N	Chronic gastritis with _x000D_ - intestinal metaplasia	CG	N	Yes
S01585	N	Hyperplastic polyp	Polyp	N	Yes
S01586	N	Helicobacter pylori associated chronic active gastritis _x000D_ - ulcer	HCG + ero/u/reg/inflamed	N	Yes
S01587	N	Chronic gastritis _x000D_ - erosion	CG + ero/u/reg/inflamed	N	Yes
S01588	N	Helicobacter pylori associated chronic active gastritis _x000D_ - erosion	HCG + ero/u/reg/inflamed	N	Yes
S01589	N	Helicobacter pylori associated chronic active gastritis with _x000D_ - intestinal metaplasia _x000D_ - erosion_x000D_ - lymphoid aggregates	HCG + ero/u/reg/inflamed	N	Yes
S01590	N	Chronic gastritis	CG	N	Yes
S01591	N	Chronic gastritis	CG	N	Yes
S01592	N	Chronic gastritis	CG	N	Yes
S01593	N	Helicobacter pylori associated chronic gastritis	HCG	N	Yes
S01594	N	Helicobacter pylori associated chronic gastritis with_x000D_ - erosion	HCG + ero/u/reg/inflamed	N	Yes
S01595	N	Helicobacter pylori associated chronic gastritis	HCG	N	Yes
S01596	N	Chronic gastritis with _x000D_ - intestinal metaplasia	CG	N	Yes
S01597	N	Chronic gastritis with _x000D_ - intestinal metaplasia_x000D_ - lymphoid aggregates	CG	N	Yes
S01598	N	Chronic gastritis	CG	N	Yes
S01599	N	Chronic gastritis	CG	N	Yes
S01600	N	Chronic gastritis	CG	N	Yes
S01601	N	Chronic gastritis	CG	N	Yes
S01602	N	Chronic gastritis with_x000D_ - lymphoid follicle	CG	N	Yes
S01603	N	Helicobacter pylori associated chronic gastritis	HCG	N	Yes
S01604	N	Chronic gastritis	CG	N	Yes
S01605	N	Chronic gastritis with _x000D_ - intestinal metaplasia_x000D_ - lymphoid aggregates	CG	N	Yes
S01606	N	Consistent with fundic gland polyp	Polyp	N	Yes
S01607	N	Chronic gastritis	CG	N	Yes
S01608	N	Chronic gastritis	CG	N	Yes
S01609	N	Chronic gastritis	CG	N	Yes
S01610	N	Helicobacter pylori associated chronic gastritis with _x000D_ - intestinal metaplasia	HCG	N	Yes
S01611	N	Helicobacter pylori associated chronic gastritis	HCG	N	Yes
S01612	N	Chronic gastritis with_x000D_ - erosion	CG + ero/u/reg/inflamed	N	Yes
S01613	N	Chronic gastritis	CG	N	Yes
S01614	N	Helicobacter pylori associated chronic gastritis	HCG	N	Yes
S01615	N	Helicobacter pylori associated chronic active gastritis	HCG	N	Yes
S01616	N	Helicobacter pylori associated chronic active gastritis	HCG	N	Yes
S01617	N	Chronic gastritis with _x000D_ - intestinal metaplasia	CG	N	Yes
S01618	N	Hyperplastic polyp	Polyp	N	Yes
S01619	N	Chronic gastritis with _x000D_ - intestinal metaplasia	CG	N	Yes
S01620	N	Chronic gastritis with _x000D_ - intestinal metaplasia	CG	N	Yes
S01621	N	Hyperplastic polyp	Polyp	N	Yes
S01622	N	Chronic active gastritis _x000D_ - erosion	CG + ero/u/reg/inflamed	N	Yes
S01623	N	Fundic gland polyp	Polyp	N	Yes
S01624	N	Chronic gastritis	CG	N	Yes
S01625	N	Helicobacter pylori associated chronic active gastritis _x000D_ - erosion	HCG + ero/u/reg/inflamed	N	Yes
S01626	N	Chronic gastritis	CG	N	Yes
S01627	N	Chronic gastritis with _x000D_ - intestinal metaplasia	CG	N	Yes
S01628	N	Chronic gastritis _x000D_ - erosion	CG + ero/u/reg/inflamed	N	Yes
S01629	N	Chronic gastritis with _x000D_ - intestinal metaplasia _x000D_ - foveolar hyperplasia	CG	N	Yes
S01630	N	Chronic gastritis	CG	N	Yes
S01631	N	Chronic gastritis	CG	N	Yes
S01632	N	Fundic gland polyp	Polyp	N	Yes
S01633	N	Helicobacter pylori associated chronic active gastritis with _x000D_ - intestinal metaplasia _x000D_ - erosion	HCG + ero/u/reg/inflamed	N	Yes
S01634	N	Chronic gastritis with_x000D_ - ulcer_x000D_ - foveolar hyperplasia	CG + ero/u/reg/inflamed	N	Yes
S01635	N	Helicobacter pylori associated chronic active gastritis	HCG	N	Yes
S01636	N	Helicobacter pylori associated chronic active gastritis	HCG	N	Yes
S01637	N	Chronic gastritis	CG	N	Yes
S01638	N	Helicobacter pylori associated chronic active gastritis	HCG	N	Yes
S01639	N	Chronic gastritis _x000D_ - erosion	CG + ero/u/reg/inflamed	N	Yes
S01640	N	Hyperplastic polyp	Polyp	N	Yes
S01641	N	Helicobacter pylori associated chronic active gastritis with_x000D_ - erosion	CG + ero/u/reg/inflamed	N	Yes
S01642	N	Chronic gastritis with _x000D_ - intestinal metaplasia_x000D_ - erosion	CG + ero/u/reg/inflamed	N	Yes
S01643	N	Hyperplastic polyp	Polyp	N	Yes
S01644	N	Chronic gastritis with_x000D_ - erosion	CG + ero/u/reg/inflamed	N	Yes
S01645	N	Chronic gastritis with_x000D_ - ulcer	CG + ero/u/reg/inflamed	N	Yes
S01646	N	Chronic gastritis	CG	N	Yes
S01647	N	Chronic gastritis with _x000D_ - intestinal metaplasia	CG	N	Yes
S01648	N	Chronic gastritis with_x000D_ - erosion	CG + ero/u/reg/inflamed	N	Yes
S01649	N	Chronic gastritis	CG	N	Yes
S01650	N	Fundic gland polyp	Polyp	N	Yes
S01651	N	Chronic gastritis with _x000D_ - intestinal metaplasia_x000D_ - erosion	CG + ero/u/reg/inflamed	N	Yes
S01652	N	Chronic gastritis with_x000D_ - erosion	CG + ero/u/reg/inflamed	N	Yes
S01653	N	Chronic gastritis _x000D_ - erosion	CG + ero/u/reg/inflamed	N	Yes
S01654	N	Chronic gastritis _x000D_ - erosion	CG + ero/u/reg/inflamed	N	Yes
S01655	N	Chronic gastritis	CG	N	Yes
S01656	N	Chronic gastritis	CG	N	Yes
S01657	N	Chronic active gastritis with _x000D_ - intestinal metaplasia	CG	N	Yes
S01658	N	Chronic active gastritis _x000D_ - erosion	CG + ero/u/reg/inflamed	N	Yes
S01659	N	Helicobacter pylori associated chronic active gastritis _x000D_ - erosion_x000D_ - lymphoid follicle	HCG + ero/u/reg/inflamed	N	Yes
S01660	N	Chronic active gastritis	CG	N	Yes
S01661	N	Chronic gastritis	CG	N	Yes
S01662	N	Helicobacter pylori associated chronic active gastritis _x000D_ - erosion	HCG + ero/u/reg/inflamed	N	Yes
S01663	N	Chronic gastritis	CG	N	Yes
S01664	N	Chronic gastritis _x000D_ - erosion	CG + ero/u/reg/inflamed	D	No
S01665	N	Chronic gastritis _x000D_ - erosion	CG + ero/u/reg/inflamed	N	Yes
S01666	N	Chronic gastritis _x000D_ - erosion	CG + ero/u/reg/inflamed	N	Yes
S01667	N	Chronic gastritis with _x000D_ - intestinal metaplasia	CG	N	Yes
S01668	N	Helicobacter pylori associated chronic active gastritis	HCG	M	No
S01669	N	Helicobacter pylori associated chronic active gastritis	HCG	N	Yes
S01670	N	Chronic gastritis	CG	N	Yes
S01671	N	Chronic gastritis	CG	N	Yes
S01672	N	Chronic active gastritis _x000D_ - erosion	CG + ero/u/reg/inflamed	N	Yes
S01673	N	Helicobacter pylori associated chronic active gastritis _x000D_ - erosion	HCG + ero/u/reg/inflamed	N	Yes
S01674	N	Chronic gastritis _x000D_ - erosion	CG + ero/u/reg/inflamed	N	Yes
S01675	N	Chronic active gastritis _x000D_ - erosion	CG + ero/u/reg/inflamed	N	Yes
S01676	N	Chronic gastritis with _x000D_ - intestinal metaplasia _x000D_ - erosion	CG + ero/u/reg/inflamed	N	Yes
S01677	N	Chronic gastritis _x000D_ - foveolar hyperplasia	CG	N	Yes
S01678	N	Chronic gastritis	CG	N	Yes
S01679	N	Helicobacter pylori associated chronic active gastritis _x000D_ - erosion	HCG + ero/u/reg/inflamed	N	Yes
S01680	N	Helicobacter pylori associated chronic active gastritis	HCG	N	Yes
S01681	N	Chronic gastritis	CG	N	Yes
S01682	N	Chronic gastritis _x000D_ - erosion	CG + ero/u/reg/inflamed	N	Yes
S01683	N	Chronic gastritis with _x000D_ - intestinal metaplasia _x000D_ - ulcer scar	CG	N	Yes
S01684	N	Chronic gastritis	CG	N	Yes
S01685	N	Chronic gastritis with _x000D_ - intestinal metaplasia _x000D_ - erosion	CG + ero/u/reg/inflamed	N	Yes
S01686	N	Chronic gastritis _x000D_ - erosion	CG + ero/u/reg/inflamed	N	Yes
S01687	N	Chronic gastritis with _x000D_ - intestinal metaplasia _x000D_ - erosion	CG + ero/u/reg/inflamed	N	Yes
S01688	N	Chronic gastritis _x000D_ - erosion	CG + ero/u/reg/inflamed	N	Yes
S01689	N	Helicobacter pylori associated chronic active gastritis with_x000D_ - lymphoid aggregates	HCG	N	Yes
S01690	N	Chronic gastritis	CG	N	Yes
S01691	N	Chronic gastritis _x000D_ - erosion	CG + ero/u/reg/inflamed	N	Yes
S01692	N	Helicobacter pylori associated chronic active gastritis _x000D_ - erosion	HCG + ero/u/reg/inflamed	N	Yes
S01693	N	Chronic active gastritis with_x000D_ - erosion	CG + ero/u/reg/inflamed	N	Yes
S01694	N	Chronic gastritis	CG	N	Yes
S01695	N	Chronic gastritis _x000D_ - erosion	CG + ero/u/reg/inflamed	N	Yes
S01696	N	Chronic gastritis _x000D_ - erosion	CG + ero/u/reg/inflamed	N	Yes
S01697	N	Chronic gastritis	CG	N	Yes
S01698	N	Helicobacter pylori associated chronic active gastritis	HCG	N	Yes
S01699	N	Hyperplastic polyp	Polyp	N	Yes
S01700	N	Chronic active gastritis	CG	N	Yes
S01701	N	Chronic gastritis with _x000D_ - intestinal metaplasia _x000D_ - erosion	CG + ero/u/reg/inflamed	N	Yes
S01702	N	Helicobacter pylori associated chronic active gastritis	HCG	N	Yes
S01703	N	Fundic gland polyp	Polyp	N	Yes
S01704	N	Chronic gastritis with_x000D_ - erosion	CG + ero/u/reg/inflamed	N	Yes
S01705	N	Chronic gastritis with_x000D_ - erosion	CG + ero/u/reg/inflamed	N	Yes
S01706	N	Chronic gastritis with_x000D_ - erosion	CG + ero/u/reg/inflamed	N	Yes
S01707	N	Chronic gastritis with _x000D_ - intestinal metaplasia_x000D_ - erosion	CG + ero/u/reg/inflamed	N	Yes
S01708	N	Chronic gastritis with_x000D_ - erosion	CG + ero/u/reg/inflamed	N	Yes
S01709	N	Chronic gastritis with_x000D_ - erosion	CG + ero/u/reg/inflamed	N	Yes
S01710	N	Chronic gastritis with_x000D_ - erosion	CG + ero/u/reg/inflamed	N	Yes
S01711	N	Chronic gastritis with_x000D_ - erosion	CG + ero/u/reg/inflamed	N	Yes
S01712	N	Chronic gastritis with_x000D_ - erosion	CG + ero/u/reg/inflamed	N	Yes
S01713	N	Chronic gastritis with_x000D_ - erosion	CG + ero/u/reg/inflamed	N	Yes
S01714	N	Chronic gastritis with _x000D_ - intestinal metaplasia_x000D_ - erosion	CG + ero/u/reg/inflamed	N	Yes
S01715	N	Chronic gastritis with_x000D_ - erosion	CG + ero/u/reg/inflamed	M	No
S01716	N	Chronic gastritis with_x000D_ - erosion	CG + ero/u/reg/inflamed	N	Yes
S01717	N	Chronic gastritis with_x000D_ - erosion	CG + ero/u/reg/inflamed	N	Yes
S01718	N	Helicobacter pylori associated chronic active gastritis with_x000D_ - erosion	CG + ero/u/reg/inflamed	N	Yes
S01719	N	Chronic gastritis	CG	N	Yes
S01720	N	Chronic gastritis	CG	N	Yes
S01721	N	Chronic gastritis	CG	N	Yes
S01722	N	Chronic gastritis	CG	N	Yes
S01723	N	Chronic gastritis	CG	N	Yes
S01724	N	Fundic gland polyp	Polyp	N	Yes
S01725	N	Chronic gastritis	CG	N	Yes
S01726	N	Chronic gastritis	CG	N	Yes
S01727	N	Chronic active gastritis with _x000D_ - intestinal metaplasia	CG	N	Yes
S01728	N	Chronic gastritis with _x000D_ - intestinal metaplasia	CG	N	Yes
S01729	N	Chronic gastritis	CG	N	Yes
S01730	N	Chronic gastritis	CG	N	Yes
S01731	N	Chronic gastritis	CG	N	Yes
S01732	N	Chronic gastritis	CG	N	Yes
S01733	N	Chronic gastritis with _x000D_ - intestinal metaplasia	CG	N	Yes
S01734	N	Chronic gastritis	CG	N	Yes
S01735	N	Chronic gastritis	CG	N	Yes
S01736	N	Chronic gastritis	CG	N	Yes
S01737	N	Consistent with fundic gland polyp	Polyp	N	Yes
S01738	N	Chronic gastritis with _x000D_ - intestinal metaplasia	CG	N	Yes
S01739	N	Chronic gastritis with _x000D_ - intestinal metaplasia	CG	N	Yes
S01740	N	Helicobacter pylori associated chronic active gastritis with_x000D_ - lymphoid aggregates	HCG	N	Yes
S01741	N	Chronic active gastritis	CG	N	Yes
S01742	N	Chronic gastritis with_x000D_ - erosion	CG + ero/u/reg/inflamed	N	Yes
S01743	N	Chronic gastritis with_x000D_ - erosion	CG + ero/u/reg/inflamed	N	Yes
S01744	N	Chronic gastritis with _x000D_ - intestinal metaplasia_x000D_ - erosion	CG + ero/u/reg/inflamed	N	Yes
S01745	N	Chronic active gastritis with _x000D_ - intestinal metaplasia_x000D_ - erosion	CG + ero/u/reg/inflamed	N	Yes
S01746	N	Chronic gastritis with _x000D_ - intestinal metaplasia_x000D_ - ulcer	CG + ero/u/reg/inflamed	N	Yes
S01747	N	Chronic active gastritis with_x000D_ - erosion	CG + ero/u/reg/inflamed	N	Yes
S01748	N	Fundic gland polyp	Polyp	N	Yes
S01749	N	Chronic gastritis _x000D_ - erosion	CG + ero/u/reg/inflamed	N	Yes
S01750	N	Chronic gastritis with _x000D_ - intestinal metaplasia	CG	N	Yes
S01751	N	Helicobacter pylori associated chronic active gastritis _x000D_ - erosion	HCG + ero/u/reg/inflamed	N	Yes
S01752	N	Fundic gland polyp	Polyp	N	Yes
S01753	N	Chronic active gastritis _x000D_ - ulcer	CG + ero/u/reg/inflamed	D	No
S01754	N	Chronic gastritis with _x000D_ - intestinal metaplasia _x000D_ - ulcer	CG + ero/u/reg/inflamed	N	Yes
S01755	N	Chronic gastritis _x000D_ - foveolar hyperplasia	CG	N	Yes
S01756	N	Chronic gastritis	CG	N	Yes
S01757	N	Helicobacter pylori associated chronic active gastritis	HCG	N	Yes
S01758	N	Chronic gastritis	CG	N	Yes
S01759	N	Helicobacter pylori associated chronic active gastritis _x000D_ - erosion	HCG + ero/u/reg/inflamed	N	Yes
S01760	N	Chronic gastritis	CG	N	Yes
S01761	M	ADENOCARCINOMA, moderately differentiated	Carcinoma	M	Yes
S01762	N	Chronic gastritis	CG	N	Yes
S01763	N	Chronic gastritis _x000D_ - erosion	CG + ero/u/reg/inflamed	N	Yes
S01764	N	Chronic active gastritis _x000D_ - erosion	CG + ero/u/reg/inflamed	N	Yes
S01765	N	Chronic gastritis with _x000D_ - intestinal metaplasia	CG	N	Yes
S01766	N	Helicobacter pylori associated chronic active gastritis _x000D_ - erosion	HCG + ero/u/reg/inflamed	N	Yes
S01767	N	Helicobacter pylori associated chronic active gastritis _x000D_ - erosion_x000D_ - lymphoid follicle	HCG + ero/u/reg/inflamed	N	Yes
S01768	N	Chronic gastritis with _x000D_ - intestinal metaplasia	CG	N	Yes
S01769	N	Helicobacter pylori associated chronic active gastritis _x000D_ - erosion_x000D_ - lymphoid follicle	HCG + ero/u/reg/inflamed	N	Yes
S01770	N	Helicobacter pylori associated chronic active gastritis	HCG	N	Yes
S01771	N	Helicobacter pylori associated chronic active gastritis _x000D_ - erosion	HCG + ero/u/reg/inflamed	N	Yes
S01772	N	Helicobacter pylori associated chronic active gastritis	HCG	N	Yes
S01773	N	Chronic active gastritis with_x000D_ - erosion	CG + ero/u/reg/inflamed	N	Yes
S01774	N	Chronic active gastritis with_x000D_ - erosion	CG + ero/u/reg/inflamed	N	Yes
S01775	N	Chronic gastritis with _x000D_ - intestinal metaplasia _x000D_ - erosion	CG + ero/u/reg/inflamed	N	Yes
S01776	N	Chronic gastritis _x000D_ - erosion	CG + ero/u/reg/inflamed	N	Yes
S01777	N	Helicobacter pylori associated chronic active gastritis	HCG	N	Yes
S01778	N	Hyperplastic polyp	Polyp	N	Yes
S01779	N	Helicobacter pylori associated chronic active gastritis _x000D_ - erosion	HCG + ero/u/reg/inflamed	N	Yes
S01780	N	Helicobacter pylori associated chronic active gastritis _x000D_ - erosion	HCG + ero/u/reg/inflamed	N	Yes
S01781	N	Chronic gastritis _x000D_ - erosion	CG + ero/u/reg/inflamed	N	Yes
S01782	N	Chronic gastritis _x000D_ - erosion	CG + ero/u/reg/inflamed	N	Yes
S01783	N	Chronic gastritis _x000D_ - ulcer	CG + ero/u/reg/inflamed	N	Yes
S01784	N	Chronic gastritis _x000D_ - erosion	CG + ero/u/reg/inflamed	N	Yes
S01785	N	Helicobacter pylori associated chronic gastritis with_x000D_ - erosion	HCG + ero/u/reg/inflamed	N	Yes
S01786	N	Chronic gastritis	CG	N	Yes
S01787	N	Chronic gastritis	CG	N	Yes
S01788	N	Chronic gastritis	CG	N	Yes
S01789	N	Chronic gastritis	CG	N	Yes
S01790	N	Helicobacter pylori associated chronic active gastritis with _x000D_ - intestinal metaplasia_x000D_ - erosion	HCG + ero/u/reg/inflamed	N	Yes
S01791	N	Chronic gastritis with_x000D_ - erosion	CG + ero/u/reg/inflamed	N	Yes
S01792	N	Hyperplastic polyp	Polyp	N	Yes
S01793	N	Fundic gland polyp	Polyp	N	Yes
S01794	N	Chronic gastritis with_x000D_ - erosion	CG + ero/u/reg/inflamed	N	Yes
S01795	N	Chronic gastritis with_x000D_ - erosion	CG + ero/u/reg/inflamed	N	Yes
S01796	N	Chronic gastritis with _x000D_ - intestinal metaplasia_x000D_ - erosion	CG + ero/u/reg/inflamed	N	Yes
S01797	N	Chronic gastritis	CG	N	Yes
S01798	N	Fundic gland polyp	Polyp	N	Yes
S01799	N	Chronic gastritis	CG	N	Yes
S01800	N	Chronic gastritis with_x000D_ - erosion	CG + ero/u/reg/inflamed	N	Yes
S01801	N	Chronic gastritis with_x000D_ - erosion	CG + ero/u/reg/inflamed	N	Yes
S01802	N	Helicobacter pylori associated chronic active gastritis with _x000D_ - intestinal metaplasia_x000D_ - erosion	HCG + ero/u/reg/inflamed	N	Yes
S01803	N	Chronic active gastritis with _x000D_ - intestinal metaplasia_x000D_ - erosion	CG + ero/u/reg/inflamed	N	Yes
S01804	N	Helicobacter pylori associated chronic active gastritis with_x000D_ - erosion	CG + ero/u/reg/inflamed	M	No
S01805	N	Helicobacter pylori associated chronic active gastritis with_x000D_ - erosion	CG + ero/u/reg/inflamed	N	Yes
S01806	N	Chronic gastritis with_x000D_ - erosion_x000D_ - foveolar hyperplasia	CG + ero/u/reg/inflamed	N	Yes
S01807	N	Chronic gastritis with_x000D_ - erosion_x000D_ - foveolar hyperplasia	CG + ero/u/reg/inflamed	N	Yes
S01808	N	Chronic gastritis with _x000D_ - intestinal metaplasia_x000D_ - erosion	CG + ero/u/reg/inflamed	N	Yes
S01809	N	Chronic gastritis with _x000D_ - intestinal metaplasia_x000D_ - erosion	CG + ero/u/reg/inflamed	N	Yes
S01810	N	Chronic gastritis with _x000D_ - intestinal metaplasia_x000D_ - erosion	CG + ero/u/reg/inflamed	N	Yes
S01811	N	Helicobacter pylori associated chronic active gastritis with_x000D_ - erosion	CG + ero/u/reg/inflamed	N	Yes
S01812	N	Helicobacter pylori associated chronic active gastritis with_x000D_ - erosion	CG + ero/u/reg/inflamed	N	Yes
S01813	M	ADENOCARCINOMA, moderately differentiated	Carcinoma	M	Yes
S01814	M	ADENOCARCINOMA, moderately differentiated	Carcinoma	M	Yes
S01815	N	Chronic gastritis	CG	N	Yes
S01816	N	Chronic gastritis with xanthoma	Xanth-	N	Yes
S01817	N	Chronic gastritis with _x000D_ - intestinal metaplasia	CG	N	Yes
S01818	N	Chronic active gastritis with _x000D_ - intestinal metaplasia_x000D_ - erosion	CG + ero/u/reg/inflamed	N	Yes
S01819	N	Chronic active gastritis with _x000D_ - intestinal metaplasia	CG	N	Yes
S01820	N	Chronic active gastritis with _x000D_ - intestinal metaplasia	CG	N	Yes
S01821	N	Chronic active gastritis with _x000D_ - intestinal metaplasia	CG	N	Yes
S01822	N	Fundic gland polyp	Polyp	N	Yes
S01823	N	Chronic gastritis with_x000D_ - erosion	CG + ero/u/reg/inflamed	N	Yes
S01824	N	Chronic gastritis with_x000D_ - erosion	CG + ero/u/reg/inflamed	N	Yes
S01825	N	Fundic gland polyp	Polyp	N	Yes
S01826	N	Chronic gastritis with _x000D_ - intestinal metaplasia	CG	N	Yes
S01827	N	Chronic gastritis with _x000D_ - intestinal metaplasia	CG	N	Yes
S01828	N	Chronic gastritis with _x000D_ - intestinal metaplasia	CG	N	Yes
S01829	N	Chronic gastritis with _x000D_ - intestinal metaplasia	CG	N	Yes
S01830	N	Chronic gastritis with _x000D_ - intestinal metaplasia	CG	N	Yes
S01831	D	Tubular adenoma, low grade dysplasia	LGD	D	Yes
S01832	N	Chronic gastritis with _x000D_ - intestinal metaplasia	CG	N	Yes
S01833	N	Helicobacter pylori associated chronic gastritis with _x000D_ - intestinal metaplasia_x000D_ - erosion	HCG + ero/u/reg/inflamed	N	Yes
S01834	N	Helicobacter pylori associated chronic active gastritis	HCG	N	Yes
S01835	N	Helicobacter pylori associated chronic active gastritis with_x000D_ - erosion	CG + ero/u/reg/inflamed	N	Yes
S01836	N	Chronic gastritis with_x000D_ - erosion	CG + ero/u/reg/inflamed	N	Yes
S01837	N	Chronic gastritis with_x000D_ - erosion	CG + ero/u/reg/inflamed	N	Yes
S01838	N	Chronic gastritis with_x000D_ - erosion	CG + ero/u/reg/inflamed	N	Yes
S01839	N	Chronic gastritis with_x000D_ - ulcer	CG + ero/u/reg/inflamed	N	Yes
S01840	N	Chronic gastritis with _x000D_ - intestinal metaplasia	CG	N	Yes
S01841	N	Chronic gastritis	CG	N	Yes
S01842	N	Helicobacter pylori associated chronic gastritis with_x000D_ - erosion	HCG + ero/u/reg/inflamed	N	Yes
S01843	N	Helicobacter pylori associated chronic gastritis	HCG	N	Yes
S01844	N	Chronic gastritis with_x000D_ - erosion	CG + ero/u/reg/inflamed	N	Yes
S01845	N	Chronic gastritis with_x000D_ - erosion	CG + ero/u/reg/inflamed	N	Yes
S01846	N	Chronic gastritis with_x000D_ - erosion	CG + ero/u/reg/inflamed	N	Yes
S01847	N	Chronic gastritis with _x000D_ - intestinal metaplasia_x000D_ - erosion	CG + ero/u/reg/inflamed	N	Yes
S01848	N	Chronic gastritis	CG	N	Yes
S01849	N	Chronic gastritis	CG	N	Yes
S01850	N	Chronic gastritis	CG	N	Yes
S01851	N	Chronic gastritis	CG	N	Yes
S01852	N	Chronic gastritis	CG	N	Yes
S01853	N	Chronic gastritis with _x000D_ - intestinal metaplasia	CG	N	Yes
S01854	N	Chronic gastritis with_x000D_ - erosion	CG + ero/u/reg/inflamed	N	Yes
S01855	N	Chronic active gastritis	CG	N	Yes
S01856	N	Hyperplastic polyp	Polyp	N	Yes
S01857	N	Helicobacter pylori associated chronic active gastritis with_x000D_ - erosion	CG + ero/u/reg/inflamed	N	Yes
S01858	N	Chronic gastritis with_x000D_ - erosion	CG + ero/u/reg/inflamed	N	Yes
S01859	N	Chronic active gastritis with _x000D_ - intestinal metaplasia_x000D_ - ulcer	CG + ero/u/reg/inflamed	N	Yes
S01860	N	Chronic active gastritis with_x000D_ - ulcer	CG + ero/u/reg/inflamed	N	Yes
S01861	N	Chronic active gastritis	CG	N	Yes
S01862	N	Chronic gastritis with_x000D_ - erosion	CG + ero/u/reg/inflamed	N	Yes
S01863	N	Chronic gastritis with _x000D_ - intestinal metaplasia_x000D_ - erosion_x000D_ - regenerating glands	CG + ero/u/reg/inflamed	D	No
S01864	N	Helicobacter pylori associated chronic active gastritis with _x000D_ - intestinal metaplasia	HCG + ero/u/reg/inflamed	N	Yes
S01865	N	Fundic gland polyp	Polyp	N	Yes
S01866	N	Chronic gastritis with_x000D_ - erosion	CG + ero/u/reg/inflamed	N	Yes
S01867	N	Fundic gland polyp	Polyp	N	Yes
S01868	N	Fundic gland polyp	Polyp	N	Yes
S01869	N	Chronic gastritis with_x000D_ - ulcer scar	CG + ero/u/reg/inflamed	N	Yes
S01870	N	Chronic gastritis with_x000D_ - ulcer scar	CG + ero/u/reg/inflamed	N	Yes
S01871	N	Helicobacter pylori associated chronic active gastritis	HCG	N	Yes
S01872	N	Hyperplastic polyp	Polyp	N	Yes
S01873	N	Chronic active gastritis with _x000D_ - intestinal metaplasia	CG	N	Yes
S01874	N	Hyperplastic polyp	Polyp	N	Yes
S01875	N	Chronic active gastritis with _x000D_ - intestinal metaplasia	CG	N	Yes
S01876	N	Chronic gastritis	CG	N	Yes
S01877	N	Helicobacter pylori associated chronic active gastritis	HCG	N	Yes
S01878	N	Chronic gastritis	CG	N	Yes
S01879	N	Hyperplastic polyp	Polyp	N	Yes
S01880	N	Helicobacter pylori associated chronic active gastritis	HCG	N	Yes
S01881	N	Chronic active gastritis with _x000D_ - intestinal metaplasia	CG	N	Yes
S01882	N	Chronic active gastritis	CG	N	Yes
S01883	N	Chronic gastritis with _x000D_ - intestinal metaplasia	CG	N	Yes
S01884	N	Chronic gastritis with_x000D_ - foveolar hyperplasia	CG	N	Yes
S01885	N	Chronic active gastritis with_x000D_ - erosion	CG + ero/u/reg/inflamed	N	Yes
S01886	N	Chronic gastritis with_x000D_ - erosion	CG + ero/u/reg/inflamed	N	Yes
S01887	N	Chronic active gastritis	CG	N	Yes
S01888	N	Hyperplastic polyp	Polyp	N	Yes
S01889	N	Chronic gastritis	CG	N	Yes
S01890	N	Helicobacter pylori associated chronic active gastritis	HCG	N	Yes
S01891	N	Fundic gland polyp	Polyp	N	Yes
S01892	N	Hyperplastic polyp	Polyp	N	Yes
S01893	N	Fundic gland polyp	Polyp	N	Yes
S01894	N	Chronic gastritis	CG	N	Yes
S01895	N	Helicobacter pylori associated chronic active gastritis	HCG	N	Yes
S01896	N	Hyperplastic polyp	Polyp	N	Yes
S01897	N	Chronic gastritis	CG	N	Yes
S01898	N	Helicobacter pylori associated chronic active gastritis	HCG	N	Yes
S01899	N	Chronic gastritis	CG	N	Yes
S01900	N	Chronic gastritis	CG	N	Yes
S01901	N	Chronic gastritis with _x000D_ - intestinal metaplasia	CG	N	Yes
S01902	N	Chronic gastritis with _x000D_ - intestinal metaplasia	CG	N	Yes
S01903	N	Chronic gastritis	CG	N	Yes
S01904	N	Chronic gastritis with_x000D_ - erosion	CG + ero/u/reg/inflamed	N	Yes
S01905	N	Chronic gastritis	CG	N	Yes
S01906	N	Chronic gastritis with _x000D_ - intestinal metaplasia	CG	N	Yes
S01907	N	Chronic gastritis with _x000D_ - intestinal metaplasia_x000D_ - erosion	CG + ero/u/reg/inflamed	N	Yes
S01908	N	Hyperplastic polyp	Polyp	M	No
S01909	N	Helicobacter pylori associated chronic active gastritis with _x000D_ - intestinal metaplasia_x000D_ - erosion	HCG + ero/u/reg/inflamed	N	Yes
S01910	N	Chronic gastritis	CG	N	Yes
S01911	N	Chronic gastritis with_x000D_ - foveolar epithelial hyperplasia	CG	N	Yes
S01912	N	Chronic gastritis with_x000D_ - erosion	CG + ero/u/reg/inflamed	N	Yes
S01913	N	Chronic gastritis with_x000D_ - erosion	CG + ero/u/reg/inflamed	N	Yes
S01914	N	Chronic gastritis with _x000D_ - intestinal metaplasia_x000D_ - erosion	CG + ero/u/reg/inflamed	N	Yes
S01915	N	Helicobacter pylori associated chronic active gastritis with_x000D_ - erosion_x000D_ - foveolar epithelial hyperplasia	HCG + ero/u/reg/inflamed	N	Yes
S01916	N	Chronic gastritis with _x000D_ - intestinal metaplasia_x000D_ - erosion	CG + ero/u/reg/inflamed	N	Yes
S01917	N	Chronic gastritis with_x000D_ - erosion	CG + ero/u/reg/inflamed	N	Yes
S01918	N	Chronic active gastritis with_x000D_ - erosion	CG + ero/u/reg/inflamed	N	Yes
S01919	N	Helicobacter pylori associated chronic active gastritis	HCG	N	Yes
S01920	N	Chronic gastritis	CG	N	Yes
S01921	N	Chronic gastritis	CG	N	Yes
S01922	N	Chronic gastritis with _x000D_ - intestinal metaplasia	CG	N	Yes
S01923	N	Fundic gland polyp	Polyp	N	Yes
S01924	N	Chronic gastritis	CG	N	Yes
S01925	N	Helicobacter pylori associated chronic active gastritis with_x000D_ - erosion	CG + ero/u/reg/inflamed	N	Yes
S01926	N	Helicobacter pylori associated chronic active gastritis with_x000D_ - erosion	CG + ero/u/reg/inflamed	N	Yes
S01927	N	Chronic gastritis	CG	N	Yes
S01928	N	Helicobacter pylori associated chronic active gastritis	HCG	N	Yes
S01929	N	Chronic gastritis with _x000D_ - intestinal metaplasia	CG	N	Yes
S01930	N	Chronic gastritis with _x000D_ - intestinal metaplasia	CG	N	Yes
S01931	N	Chronic gastritis	CG	N	Yes
S01932	N	Chronic gastritis with _x000D_ - intestinal metaplasia	CG	N	Yes
S01933	N	Chronic gastritis with _x000D_ - intestinal metaplasia	CG	N	Yes
S01934	N	Chronic gastritis	CG	N	Yes
S01935	N	Chronic gastritis	CG	N	Yes
S01936	N	Chronic gastritis with _x000D_ - intestinal metaplasia	CG	N	Yes
S01937	N	Chronic gastritis with _x000D_ - intestinal metaplasia	CG	N	Yes
S01938	N	Chronic active gastritis with _x000D_ - intestinal metaplasia	CG	N	Yes
S01939	N	Helicobacter pylori associated chronic active gastritis	HCG	N	Yes
S01940	N	Chronic gastritis with _x000D_ - intestinal metaplasia	CG	N	Yes
S01941	N	Chronic gastritis with_x000D_ - lymphoid aggregates	CG	N	Yes
S01942	N	Chronic gastritis	CG	N	Yes
S01943	N	Chronic gastritis with _x000D_ - intestinal metaplasia	CG	N	Yes
S01944	N	Chronic gastritis with _x000D_ - intestinal metaplasia	CG	N	Yes
S01945	N	Chronic gastritis with _x000D_ - intestinal metaplasia	CG	N	Yes
S01946	N	Chronic gastritis with _x000D_ - intestinal metaplasia	CG	N	Yes
S01947	N	Chronic gastritis with_x000D_ - erosion	CG + ero/u/reg/inflamed	N	Yes
S01948	N	Chronic gastritis with_x000D_ - erosion	CG + ero/u/reg/inflamed	N	Yes
S01949	N	Chronic gastritis	CG	N	Yes
S01950	N	Chronic gastritis	CG	N	Yes
S01951	N	Chronic gastritis	CG	N	Yes
S01952	N	Chronic gastritis	CG	N	Yes
S01953	N	Chronic gastritis with _x000D_ - intestinal metaplasia	CG	N	Yes
S01954	N	Chronic gastritis with _x000D_ - intestinal metaplasia	CG	N	Yes
S01955	N	Chronic gastritis with _x000D_ - intestinal metaplasia	CG	N	Yes
S01956	N	Chronic gastritis with _x000D_ - intestinal metaplasia	CG	N	Yes
S01957	N	Helicobacter pylori associated chronic active gastritis with _x000D_ - intestinal metaplasia	HCG + ero/u/reg/inflamed	N	Yes
S01958	N	Helicobacter pylori associated chronic active gastritis with _x000D_ - intestinal metaplasia_x000D_ - lymphoid follicle	HCG	M	No
S01959	N	Helicobacter pylori associated chronic active gastritis with _x000D_ - intestinal metaplasia	HCG + ero/u/reg/inflamed	N	Yes
S01960	N	Helicobacter pylori associated chronic active gastritis with _x000D_ - intestinal metaplasia	HCG + ero/u/reg/inflamed	N	Yes
S01961	N	Helicobacter pylori associated chronic active gastritis	HCG	N	Yes
S01962	N	Helicobacter pylori associated chronic active gastritis	HCG	N	Yes
S01963	N	Helicobacter pylori associated chronic gastritis	HCG	N	Yes
S01964	N	Helicobacter pylori associated chronic active gastritis with_x000D_ - erosion	CG + ero/u/reg/inflamed	N	Yes
S01965	N	Chronic gastritis with_x000D_ - erosion	CG + ero/u/reg/inflamed	N	Yes
S01966	N	Chronic gastritis with_x000D_ - erosion	CG + ero/u/reg/inflamed	N	Yes
S01967	N	Chronic gastritis	CG	N	Yes
S01968	N	Chronic gastritis	CG	N	Yes
S01969	N	Chronic gastritis	CG	N	Yes
S01970	N	Chronic gastritis with _x000D_ - intestinal metaplasia	CG	N	Yes
S01971	N	Chronic gastritis	CG	N	Yes
S01972	N	Chronic gastritis with _x000D_ - intestinal metaplasia	CG	N	Yes
S01973	N	Chronic active gastritis	CG	N	Yes
S01974	N	Chronic active gastritis with_x000D_ - erosion	CG + ero/u/reg/inflamed	N	Yes
S01975	N	Chronic gastritis	CG	N	Yes
S01976	N	Chronic gastritis with _x000D_ - intestinal metaplasia	CG	N	Yes
S01977	N	Chronic gastritis	CG	N	Yes
S01978	N	Chronic gastritis	CG	N	Yes
S01979	N	Chronic gastritis	CG	N	Yes
S01980	N	Hyperplastic polyp	Polyp	N	Yes
S01981	N	Hyperplastic polyp	Polyp	N	Yes
S01982	N	Chronic active gastritis with_x000D_ - ulcer	CG + ero/u/reg/inflamed	N	Yes
S01983	N	Fundic gland polyp	Polyp	N	Yes
S01984	N	Chronic active gastritis with _x000D_ - intestinal metaplasia_x000D_ - erosion	CG + ero/u/reg/inflamed	D	No
S01985	N	Chronic active gastritis with _x000D_ - intestinal metaplasia_x000D_ - erosion	CG + ero/u/reg/inflamed	N	Yes
S01986	N	Helicobacter pylori associated chronic active gastritis with_x000D_ - erosion	CG + ero/u/reg/inflamed	N	Yes
S01987	N	Chronic gastritis with_x000D_ - erosion	CG + ero/u/reg/inflamed	N	Yes
S01988	N	Chronic active gastritis with _x000D_ - intestinal metaplasia	CG	N	Yes
S01989	N	Chronic active gastritis with _x000D_ - intestinal metaplasia_x000D_ - erosion	CG + ero/u/reg/inflamed	N	Yes
S01990	N	Fundic gland polyp	Polyp	N	Yes
S01991	N	Chronic gastritis with_x000D_ - erosion	CG + ero/u/reg/inflamed	N	Yes
S01992	N	Hyperplastic polyp	Polyp	N	Yes
S01993	N	Chronic gastritis with _x000D_ - intestinal metaplasia	CG	N	Yes
S01994	N	Chronic gastritis	CG	N	Yes
S01995	N	Chronic gastritis with_x000D_ - erosion	CG + ero/u/reg/inflamed	N	Yes
S01996	N	Chronic gastritis	CG	N	Yes
S01997	N	Chronic gastritis	CG	N	Yes
S01998	N	Chronic gastritis	CG	N	Yes
S01999	N	Chronic gastritis with _x000D_ - intestinal metaplasia	CG	N	Yes
[truncated: 11,631 more rows]
[truncated: 1 more columns]

## Sheet: Table 8.2
Case number	Class by Path Dx	Pathologic Diagnosis	Category of Path Dx	Class by AI Pred	Concordance
CR00001	N	Hyperplastic polyp	polyp (Hp)	N	Yes
CR00002	N	Hyperplastic polyp	polyp (Hp)	D	No
CR00003	N	Hyperplastic polyp	polyp (Hp)	N	Yes
CR00004	N	Hyperplastic polyp	polyp (Hp)	N	Yes
CR00005	N	Hyperplastic polyp	polyp (Hp)	N	Yes
CR00006	N	Hyperplastic polyp	polyp (Hp)	N	Yes
CR00007	D	Tubular adenoma, low grade dysplasia	LGD	D	Yes
CR00008	N	Hyperplastic polyp	polyp (Hp)	N	Yes
CR00009	D	Tubular adenoma, low grade dysplasia_x000D_ - Resection margin: Free from tumor	LGD	D	Yes
CR00010	N	Hyperplastic polyp	polyp (Hp)	D	No
CR00011	N	Hyperplastic polyp	polyp (Hp)	D	No
CR00012	N	Hyperplastic polyp	polyp (Hp)	D	No
CR00013	N	Hyperplastic polyp	polyp (Hp)	N	Yes
CR00014	N	Hyperplastic polyp	polyp (Hp)	N	Yes
CR00015	N	Hyperplastic polyp with_x000D_ - lymphoid aggregates	polyp (Hp)	N	Yes
CR00016	N	Nonspecific colitis	CNI	N	Yes
CR00017	N	Hyperplastic polyp	polyp (Hp)	N	Yes
CR00018	N	Hyperplastic polyp	polyp (Hp)	N	Yes
CR00019	D	Tubular adenoma, low grade dysplasia	LGD	D	Yes
CR00020	N	Hyperplastic polyp	polyp (Hp)	N	Yes
CR00021	D	Tubular adenoma, low grade dysplasia_x000D_ - Resection margin: Free from tumor	LGD	D	Yes
CR00022	D	Tubular adenoma, low grade dysplasia_x000D_ - Resection margin: Free from tumor	LGD	D	Yes
CR00023	N	Hyperplastic polyp	polyp (Hp)	N	Yes
CR00024	N	Hyperplastic polyp	polyp (Hp)	N	Yes
CR00025	N	Nonspecific colitis	CNI	N	Yes
CR00026	D	Tubular adenoma, low grade dysplasia	LGD	M	No
CR00027	D	Tubular adenoma, low grade dysplasia _x000D_ - Resection margin: Free from tumor	LGD	D	Yes
CR00028	N	Hyperplastic polyp	polyp (Hp)	N	Yes
CR00029	N	Hyperplastic polyp	polyp (Hp)	N	Yes
CR00030	M	ADENOCARCINOMA, well differentiated	Carcinoma	M	Yes
CR00031	N	Hyperplastic polyp	polyp (Hp)	N	Yes
CR00032	D	Tubular adenoma, low grade dysplasia	LGD	D	Yes
CR00033	D	Tubular adenoma, low grade dysplasia	LGD	D	Yes
CR00034	D	Tubular adenoma, low grade dysplasia_x000D_ - Resection margin: Free from tumor	LGD	D	Yes
CR00035	D	Tubular adenoma, low grade dysplasia	LGD	D	Yes
CR00036	D	Tubular adenoma, low grade dysplasia	LGD	D	Yes
CR00037	D	Tubular adenoma, low grade dysplasia	LGD	D	Yes
CR00038	D	Tubular adenoma, low grade dysplasia	LGD	D	Yes
CR00039	D	Tubular adenoma, low grade dysplasia_x000D_ - Resection margin: INVOLVEMENT of tumor	LGD	M	No
CR00040	D	Tubular adenoma, low grade dysplasia	LGD	M	No
CR00041	D	Tubular adenoma, low grade dysplasia_x000D_ - Resection margin: Free from tumor	LGD	M	No
CR00042	D	Tubular adenoma, low grade dysplasia	LGD	D	Yes
CR00043	D	Tubular adenoma, low grade dysplasia	LGD	N	No
CR00044	D	Tubular adenoma, low grade dysplasia	LGD	D	Yes
CR00045	N	Hyperplastic polyp	polyp (Hp)	N	Yes
CR00046	N	Hyperplastic polyp	polyp (Hp)	N	Yes
CR00047	D	Tubular adenoma, low grade dysplasia_x000D_ - Resection margin: Free from tumor	LGD	N	No
CR00048	D	Tubular adenoma, low grade dysplasia_x000D_ - Resection margin: Free from tumor	LGD	D	Yes
CR00049	N	Hyperplastic polyp	polyp (Hp)	N	Yes
CR00050	N	Hyperplastic polyp	polyp (Hp)	N	Yes
CR00051	N	Hyperplastic polyp	polyp (Hp)	D	No
CR00052	N	Hyperplastic polyp	polyp (Hp)	N	Yes
CR00053	D	Tubular adenoma, low grade dysplasia	LGD	D	Yes
CR00054	N	Hyperplastic polyp	polyp (Hp)	N	Yes
CR00055	D	Tubular adenoma, low grade dysplasia	LGD	D	Yes
CR00056	D	Tubular adenoma, low grade dysplasia	LGD	D	Yes
CR00057	N	Hyperplastic polyp	polyp (Hp)	N	Yes
CR00058	N	Hyperplastic polyp	polyp (Hp)	N	Yes
CR00059	D	Tubular adenoma, low grade dysplasia	LGD	D	Yes
CR00060	N	Hyperplastic polyp	polyp (Hp)	D	No
CR00061	N	Hyperplastic polyp	polyp (Hp)	D	No
CR00062	N	Hyperplastic polyp	polyp (Hp)	N	Yes
CR00063	D	Tubular adenoma, low grade dysplasia	LGD	D	Yes
CR00064	N	Hyperplastic polyp	polyp (Hp)	N	Yes
CR00065	N	Hyperplastic polyp	polyp (Hp)	N	Yes
CR00066	N	Hyperplastic polyp	polyp (Hp)	N	Yes
CR00067	D	Tubular adenoma, low grade dysplasia	LGD	D	Yes
CR00068	N	Hyperplastic polyp	polyp (Hp)	N	Yes
CR00069	N	Hyperplastic polyp	polyp (Hp)	N	Yes
CR00070	D	Tubular adenoma, low grade dysplasia	LGD	D	Yes
CR00071	N	Hyperplastic polyp	polyp (Hp)	N	Yes
CR00072	N	Hyperplastic polyp	polyp (Hp)	N	Yes
CR00073	N	Hyperplastic polyp with_x000D_ - lymphangiectasia	polyp (Hp)	N	Yes
CR00074	N	Hyperplastic polyp	polyp (Hp)	N	Yes
CR00075	N	Hyperplastic polyp	polyp (Hp)	N	Yes
CR00076	N	Hyperplastic polyp	polyp (Hp)	N	Yes
CR00077	D	Tubular adenoma, low grade dysplasia	LGD	D	Yes
CR00078	D	Tubular adenoma, low grade dysplasia	LGD	D	Yes
CR00079	N	Hyperplastic polyp	polyp (Hp)	N	Yes
CR00080	D	Tubular adenoma, low grade dysplasia	LGD	D	Yes
CR00081	D	Tubular adenoma, low grade dysplasia	LGD	N	No
CR00082	N	Hyperplastic polyp	polyp (Hp)	D	No
CR00083	M	ADENOCARCINOMA, moderately differentiated	Carcinoma	M	Yes
CR00084	M	ADENOCARCINOMA, moderately differentiated	Carcinoma	M	Yes
CR00085	N	Hyperplastic polyp	polyp (Hp)	N	Yes
CR00086	N	Leiomyoma , submucosal	SMT	N	Yes
CR00087	D	Tubular adenoma, low grade dysplasia	LGD	D	Yes
CR00088	N	Hyperplastic polyp	polyp (Hp)	N	Yes
CR00089	N	Hyperplastic polyp	polyp (Hp)	N	Yes
CR00090	N	Hyperplastic polyp	polyp (Hp)	N	Yes
CR00091	D	Tubular adenoma, low grade dysplasia	LGD	D	Yes
CR00092	D	Tubular adenoma, low grade dysplasia_x000D_ - Resection margin: Free from tumor	LGD	M	No
CR00093	N	Hyperplastic polyp	polyp (Hp)	N	Yes
CR00094	D	Tubular adenoma, low grade dysplasia	LGD	D	Yes
CR00095	N	Hyperplastic polyp	polyp (Hp)	D	No
CR00096	D	Tubular adenoma, low grade dysplasia	LGD	D	Yes
CR00097	N	Hyperplastic polyp	polyp (Hp)	N	Yes
CR00098	N	Hyperplastic polyp	polyp (Hp)	N	Yes
CR00099	N	Hyperplastic polyp	polyp (Hp)	N	Yes
CR00100	M	Tubular adenoma, high grade dysplasia	HGD	M	Yes
CR00101	N	Hyperplastic polyp	polyp (Hp)	N	Yes
CR00102	D	Tubular adenoma, low grade dysplasia	LGD	N	No
CR00103	N	Hyperplastic polyp	polyp (Hp)	N	Yes
CR00104	N	Hyperplastic polyp	polyp (Hp)	N	Yes
CR00105	N	Hyperplastic polyp	polyp (Hp)	N	Yes
CR00106	N	Hyperplastic polyp	polyp (Hp)	N	Yes
CR00107	N	Hyperplastic polyp	polyp (Hp)	N	Yes
CR00108	D	Tubular adenoma, low grade dysplasia	LGD	D	Yes
CR00109	N	Hyperplastic polyp	polyp (Hp)	N	Yes
CR00110	N	Inflammatory polyp	polyp (Ip)	N	Yes
CR00111	N	Inflammatory polyp	polyp (Ip)	N	Yes
CR00112	N	Inflammatory polyp	polyp (Ip)	N	Yes
CR00113	D	Tubular adenoma, low grade dysplasia_x000D_ - Resection margin: Free from tumor	LGD	D	Yes
CR00114	N	Inflammatory polyp	polyp (Ip)	N	Yes
CR00115	N	Nonspecific inflammation	CNI	N	Yes
CR00116	N	Nonspecific inflammation with_x000D_ - lymphoid aggregates	CNI	N	Yes
CR00117	N	Suspicious for Inflammatory fibrinoid polyp	IFP	N	Yes
CR00118	N	Nonspecific inflammation with_x000D_ - lymphoid aggregates	CNI	N	Yes
CR00119	N	Hyperplastic polyp	polyp (Hp)	N	Yes
CR00120	N	Hyperplastic polyp	polyp (Hp)	N	Yes
CR00121	N	Hyperplastic polyp	polyp (Hp)	N	Yes
CR00122	D	Tubular adenoma, low grade dysplasia_x000D_ - Resection margin: Free from tumor	LGD	D	Yes
CR00123	N	Hyperplastic polyp	polyp (Hp)	N	Yes
CR00124	D	Tubular adenoma, low grade dysplasia_x000D_ - Resection margin: Free from tumor	LGD	D	Yes
CR00125	N	Hyperplastic polyp	polyp (Hp)	N	Yes
CR00126	N	Hyperplastic polyp	polyp (Hp)	N	Yes
CR00127	D	Tubular adenoma, low grade dysplasia_x000D_ - Resection margin: Free from tumor	LGD	D	Yes
CR00128	N	Hyperplastic polyp	polyp (Hp)	N	Yes
CR00129	N	Hyperplastic polyp	polyp (Hp)	N	Yes
CR00130	N	Hyperplastic polyp	polyp (Hp)	N	Yes
CR00131	N	Hyperplastic polyp	polyp (Hp)	N	Yes
CR00132	N	Hyperplastic polyp	polyp (Hp)	N	Yes
CR00133	N	Hyperplastic polyp	polyp (Hp)	N	Yes
CR00134	N	Hyperplastic polyp	polyp (Hp)	N	Yes
CR00135	M	Tubular adenoma with high grade dysplasia with_x000D_ - Margin positive for low-grade dysplasia but clear for high-grade dysplasia	HGD	M	Yes
CR00136	N	Hyperplastic polyp	polyp (Hp)	N	Yes
CR00137	D	Tubular adenoma, low grade dysplasia	LGD	N	No
CR00138	D	Tubular adenoma, low grade dysplasia	LGD	D	Yes
CR00139	N	Hyperplastic polyp	polyp (Hp)	N	Yes
CR00140	N	Hyperplastic polyp	polyp (Hp)	N	Yes
CR00141	D	Tubular adenoma, low grade dysplasia	LGD	N	No
CR00142	D	Tubular adenoma, low grade dysplasia	LGD	D	Yes
CR00143	N	Hyperplastic polyp	polyp (Hp)	N	Yes
CR00144	N	Hyperplastic polyp	polyp (Hp)	N	Yes
CR00145	D	Tubular adenoma, low grade dysplasia	LGD	D	Yes
CR00146	N	Hyperplastic polyp	polyp (Hp)	N	Yes
CR00147	N	Hyperplastic polyp	polyp (Hp)	N	Yes
CR00148	N	Hyperplastic polyp	polyp (Hp)	N	Yes
CR00149	N	Hyperplastic polyp	polyp (Hp)	N	Yes
CR00150	N	Hyperplastic polyp	polyp (Hp)	N	Yes
CR00151	N	Nonspecific colitis with_x000D_ - erosion	CNI	N	Yes
CR00152	N	Nonspecific colitis	CNI	N	Yes
CR00153	N	Hyperplastic polyp	polyp (Hp)	N	Yes
CR00154	N	Hyperplastic polyp	polyp (Hp)	N	Yes
CR00155	D	Traditional serrated adenoma_x000D_ - Resection margin: Free from tumor	TSA	D	Yes
CR00156	D	Tubular adenoma, low grade dysplasia_x000D_ - Resection margin: Free from tumor	LGD	D	Yes
CR00157	N	Hyperplastic polyp	polyp (Hp)	N	Yes
CR00158	N	Hyperplastic polyp	polyp (Hp)	N	Yes
CR00159	N	Hyperplastic polyp	polyp (Hp)	N	Yes
CR00160	N	Hyperplastic polyp	polyp (Hp)	N	Yes
CR00161	N	Hyperplastic polyp	polyp (Hp)	N	Yes
CR00162	N	Hyperplastic polyp	polyp (Hp)	N	Yes
CR00163	N	Hyperplastic polyp	polyp (Hp)	N	Yes
CR00164	N	Hyperplastic polyp	polyp (Hp)	N	Yes
CR00165	N	Hyperplastic polyp	polyp (Hp)	N	Yes
CR00166	N	Hyperplastic polyp	polyp (Hp)	N	Yes
CR00167	N	Active colitis with_x000D_ - ulcer	active infla	N	Yes
CR00168	N	Hyperplastic polyp	polyp (Hp)	N	Yes
CR00169	N	Hyperplastic polyp	polyp (Hp)	N	Yes
CR00170	N	Hyperplastic polyp	polyp (Hp)	N	Yes
CR00171	N	Hyperplastic polyp	polyp (Hp)	N	Yes
CR00172	N	Hyperplastic polyp	polyp (Hp)	N	Yes
CR00173	D	Tubular adenoma, low grade dysplasia	LGD	D	Yes
CR00174	D	Tubular adenoma, low grade dysplasia	LGD	D	Yes
CR00175	N	Hyperplastic polyp	polyp (Hp)	N	Yes
CR00176	N	Hyperplastic polyp	polyp (Hp)	N	Yes
CR00177	N	Hyperplastic polyp	polyp (Hp)	N	Yes
CR00178	D	Tubular adenoma, low grade dysplasia	LGD	D	Yes
CR00179	N	Hyperplastic polyp	polyp (Hp)	N	Yes
CR00180	N	Hyperplastic polyp	polyp (Hp)	N	Yes
CR00181	N	Hyperplastic polyp	polyp (Hp)	N	Yes
CR00182	N	Hyperplastic polyp	polyp (Hp)	N	Yes
CR00183	N	Chronic nonspecific inflammation with _x000D_ - lymphoid aggregates	CNI	D	No
CR00184	D	Tubular adenoma, low grade dysplasia	LGD	D	Yes
CR00185	D	Tubular adenoma, low grade dysplasia	LGD	D	Yes
CR00186	D	Tubular adenoma, low grade dysplasia	LGD	D	Yes
CR00187	D	Tubular adenoma, low grade dysplasia	LGD	D	Yes
CR00188	D	Tubular adenoma, low grade dysplasia	LGD	D	Yes
CR00189	D	Tubular adenoma, low grade dysplasia	LGD	D	Yes
CR00190	N	Consistent with hyperplastic polyp	polyp (Hp)	N	Yes
CR00191	D	Tubulovillous adenoma, low grade dysplasia	LGD	D	Yes
CR00192	D	Tubular adenoma, low grade dysplasia	LGD	N	No
CR00193	D	Tubular adenoma, low grade dysplasia	LGD	D	Yes
CR00194	N	Hyperplastic polyp	polyp (Hp)	N	Yes
CR00195	N	Hyperplastic polyp	polyp (Hp)	N	Yes
CR00196	N	Nonspecific inflammation with_x000D_ - lymphoid follicle	CNI	N	Yes
CR00197	N	Hyperplastic polyp	polyp (Hp)	N	Yes
CR00198	N	Hyperplastic polyp	polyp (Hp)	N	Yes
CR00199	D	Tubular adenoma, low grade dysplasia_x000D_ - Resection margin: Free from tumor	LGD	N	No
CR00200	D	Tubular adenoma, low grade dysplasia	LGD	D	Yes
CR00201	D	Tubular adenoma, low grade dysplasia_x000D_ - Resection margin: Free from tumor	LGD	N	No
CR00202	N	Inflammatory polyp	polyp (Ip)	N	Yes
CR00203	N	Inflammatory polyp	polyp (Ip)	N	Yes
CR00204	N	Hyperplastic polyp	polyp (Hp)	N	Yes
CR00205	N	Hyperplastic polyp	polyp (Hp)	N	Yes
CR00206	N	Hyperplastic polyp	polyp (Hp)	N	Yes
CR00207	D	Tubular adenoma, low grade dysplasia_x000D_ - Resection margin: Free from tumor	LGD	D	Yes
CR00208	N	Hyperplastic polyp	polyp (Hp)	N	Yes
CR00209	N	Hyperplastic polyp	polyp (Hp)	N	Yes
CR00210	N	Hyperplastic polyp	polyp (Hp)	M	No
CR00211	N	Hyperplastic polyp	polyp (Hp)	N	Yes
CR00212	N	Hyperplastic polyp	polyp (Hp)	N	Yes
CR00213	D	Tubular adenoma, low grade dysplasia	LGD	D	Yes
CR00214	N	Hyperplastic polyp	polyp (Hp)	N	Yes
CR00215	N	Hyperplastic polyp	polyp (Hp)	N	Yes
CR00216	D	Tubular adenoma, low grade dysplasia	LGD	D	Yes
CR00217	N	Nonspecific colitis	CNI	N	Yes
CR00218	N	Hyperplastic polyp	polyp (Hp)	N	Yes
CR00219	N	Hyperplastic polyp	polyp (Hp)	N	Yes
CR00220	D	Tubular adenoma, low grade dysplasia	LGD	E	E	Error
CR00221	D	Tubular adenoma, low grade dysplasia	LGD	M	No
CR00222	D	Tubular adenoma, low grade dysplasia	LGD	D	Yes
CR00223	D	Tubular adenoma, low grade dysplasia	LGD	D	Yes
CR00224	N	Hyperplastic polyp	polyp (Hp)	N	Yes
CR00225	D	Tubular adenoma, low grade dysplasia	LGD	D	Yes
CR00226	D	Tubular adenoma, low grade dysplasia_x000D_ - Resection margin: Free from tumor	LGD	D	Yes
CR00227	D	Tubular adenoma, low grade dysplasia	LGD	D	Yes
CR00228	N	Hyperplastic polyp	polyp (Hp)	N	Yes
CR00229	N	Hyperplastic polyp	polyp (Hp)	N	Yes
CR00230	N	Hyperplastic polyp	polyp (Hp)	N	Yes
CR00231	N	Hyperplastic polyp	polyp (Hp)	M	No
CR00232	N	Hyperplastic polyp	polyp (Hp)	N	Yes
CR00233	D	Tubular adenoma, low grade dysplasia	LGD	D	Yes
CR00234	N	Hyperplastic polyp	polyp (Hp)	N	Yes
CR00235	N	Hyperplastic polyp	polyp (Hp)	N	Yes
CR00236	N	Hyperplastic polyp	polyp (Hp)	N	Yes
CR00237	D	Tubular adenoma, low grade dysplasia	LGD	D	Yes
CR00238	N	Hyperplastic polyp	polyp (Hp)	N	Yes
CR00239	D	Tubular adenoma, low grade dysplasia	LGD	D	Yes
CR00240	N	Hyperplastic polyp	polyp (Hp)	N	Yes
CR00241	N	Hyperplastic polyp	polyp (Hp)	N	Yes
CR00242	N	Hyperplastic polyp	polyp (Hp)	N	Yes
CR00243	N	Hyperplastic polyp	polyp (Hp)	N	Yes
CR00244	N	Hyperplastic polyp	polyp (Hp)	N	Yes
CR00245	N	Hyperplastic polyp	polyp (Hp)	N	Yes
CR00246	N	Hyperplastic polyp	polyp (Hp)	N	Yes
CR00247	N	Hyperplastic polyp	polyp (Hp)	N	Yes
CR00248	N	Active inflammation with_x000D_ - ulcer	active infla	M	No
CR00249	N	Nonspecific colitis with mucosal edema	CNI	N	Yes
CR00250	N	Chronic colitis with_x000D_ 1) ulcer_x000D_ 2) glandular distorsion_x000D_ 3) cryptitis _x000D_ 4) deep basal mucosal lymphocytosis_x000D_ with lymphoid hyperplasia_x000D_ _x000D_ ; suggestive of ulcerative colitis	CNI	M	No
CR00251	N	Chronic active colitis with_x000D_ 1) ulcer_x000D_ 2) glandular distorsion_x000D_ 3) cryptitis and crypt abscess_x000D_ 4) deep basal mucosal lymphocytosis_x000D_ with lymphoid hyperplasia_x000D_ _x000D_ ; suggestive of ulcerative colitis	active infla	D	No
CR00252	N	Hyperplastic polyp	polyp (Hp)	N	Yes
CR00253	N	Nonspecific inflammation with_x000D_ - lymphoid aggregates	CNI	N	Yes
CR00254	N	Hyperplastic polyp	polyp (Hp)	N	Yes
CR00255	N	Hyperplastic polyp	polyp (Hp)	N	Yes
CR00256	D	Tubular adenoma, low grade dysplasia	LGD	D	Yes
CR00257	N	Hyperplastic polyp	polyp (Hp)	N	Yes
CR00258	N	Hyperplastic polyp	polyp (Hp)	N	Yes
CR00259	N	Hyperplastic polyp	polyp (Hp)	N	Yes
CR00260	N	Hyperplastic polyp	polyp (Hp)	N	Yes
CR00261	D	Tubular adenoma, low grade dysplasia	LGD	N	No
CR00262	D	Tubular adenoma, low grade dysplasia_x000D_ - Resection margin: Uncheckable	LGD	D	Yes
CR00263	D	Tubular adenoma, low grade dysplasia	LGD	D	Yes
CR00264	N	Hyperplastic polyp	polyp (Hp)	N	Yes
CR00265	D	Tubular adenoma, low grade dysplasia	LGD	D	Yes
CR00266	N	Hyperplastic polyp	polyp (Hp)	N	Yes
CR00267	N	Hyperplastic polyp	polyp (Hp)	N	Yes
CR00268	N	Hyperplastic polyp	polyp (Hp)	N	Yes
CR00269	N	Hyperplastic polyp	polyp (Hp)	D	No
CR00270	D	Tubular adenoma, low grade dysplasia	LGD	D	Yes
CR00271	D	Tubular adenoma, low grade dysplasia	LGD	N	No
CR00272	D	Tubular adenoma, low grade dysplasia	LGD	D	Yes
CR00273	N	Hyperplastic polyp	polyp (Hp)	N	Yes
CR00274	D	Tubular adenoma, low grade dysplasia	LGD	D	Yes
CR00275	N	Hyperplastic polyp	polyp (Hp)	N	Yes
CR00276	D	Tubular adenoma, low grade dysplasia	LGD	D	Yes
CR00277	N	Sessile serrated adenoma, low grade dysplasia_x000D_ - Resection margin: INVOLVEMENT of tumor	SSL	N	Yes
CR00278	D	Tubular adenoma, low grade dysplasia	LGD	D	Yes
CR00279	N	Hyperplastic polyp	polyp (Hp)	N	Yes
CR00280	N	Lymphoid polyp	polyp (Lp)	N	Yes
CR00281	N	Nonspecific colitis	CNI	N	Yes
CR00282	N	Nonspecific colitis with_x000D_ - ulcer	CNI	N	Yes
CR00283	D	Tubular adenoma, low grade dysplasia	LGD	D	Yes
CR00284	D	Tubular adenoma, low grade dysplasia	LGD	D	Yes
CR00285	M	ADENOCARCINOMA, moderately differentiated	Carcinoma	M	Yes
CR00286	M	ADENOCARCINOMA, moderately differentiated	Carcinoma	M	Yes
CR00287	N	Hyperplastic polyp	polyp (Hp)	N	Yes
CR00288	D	Tubular adenoma, low grade dysplasia	LGD	M	No
CR00289	N	Hyperplastic polyp	polyp (Hp)	N	Yes
CR00290	D	Tubular adenoma, low grade dysplasia_x000D_ - Resection margin: Free from tumor	LGD	N	No
CR00291	N	Hyperplastic polyp	polyp (Hp)	N	Yes
CR00292	N	Hyperplastic polyp	polyp (Hp)	N	Yes
CR00293	N	Hyperplastic polyp	polyp (Hp)	N	Yes
CR00294	N	Hyperplastic polyp	polyp (Hp)	N	Yes
CR00295	N	Hyperplastic polyp	polyp (Hp)	N	Yes
CR00296	D	Tubular adenoma, low grade dysplasia_x000D_ - Resection margin: Free from tumor	LGD	D	Yes
CR00297	D	Tubular adenoma, low grade dysplasia_x000D_ - Resection margin: Free from tumor	LGD	D	Yes
CR00298	N	Hyperplastic polyp	polyp (Hp)	N	Yes
CR00299	N	Hyperplastic polyp	polyp (Hp)	N	Yes
CR00300	N	Hyperplastic polyp	polyp (Hp)	N	Yes
CR00301	N	Hyperplastic polyp	polyp (Hp)	N	Yes
CR00302	N	Hyperplastic polyp	polyp (Hp)	N	Yes
CR00303	D	Tubular adenoma, low grade dysplasia	LGD	D	Yes
CR00304	N	Inflammatory polyp	polyp (Ip)	N	Yes
CR00305	N	Hyperplastic polyp	polyp (Hp)	N	Yes
CR00306	N	Nonspecific inflammation	CNI	N	Yes
CR00307	N	Inflammatory polyp	polyp (Ip)	N	Yes
CR00308	N	Inflammatory polyp	polyp (Ip)	N	Yes
CR00309	D	Tubular adenoma, low grade dysplasia	LGD	D	Yes
CR00310	N	Hyperplastic polyp	polyp (Hp)	N	Yes
CR00311	D	Tubular adenoma, low grade dysplasia	LGD	D	Yes
CR00312	D	Tubular adenoma, low grade dysplasia	LGD	N	No
CR00313	N	Nonspecific colitis	CNI	N	Yes
CR00314	N	Hyperplastic polyp	polyp (Hp)	N	Yes
CR00315	N	Hyperplastic polyp	polyp (Hp)	N	Yes
CR00316	N	Hyperplastic polyp	polyp (Hp)	N	Yes
CR00317	N	Hyperplastic polyp	polyp (Hp)	N	Yes
CR00318	N	Hyperplastic polyp	polyp (Hp)	N	Yes
CR00319	N	Hyperplastic polyp	polyp (Hp)	N	Yes
CR00320	N	Hyperplastic polyp	polyp (Hp)	N	Yes
CR00321	N	Hyperplastic polyp	polyp (Hp)	N	Yes
CR00322	N	Hyperplastic polyp	polyp (Hp)	N	Yes
CR00323	N	Hyperplastic polyp	polyp (Hp)	N	Yes
CR00324	N	Lymphoid polyp	polyp (Lp)	N	Yes
CR00325	D	Tubular adenoma, low grade dysplasia	LGD	N	No
CR00326	N	Hyperplastic polyp	polyp (Hp)	N	Yes
CR00327	N	Hyperplastic polyp	polyp (Hp)	N	Yes
CR00328	N	Hyperplastic polyp	polyp (Hp)	N	Yes
CR00329	D	Tubular adenoma, low grade dysplasia_x000D_ - Resection margin: Free from tumor	LGD	N	No
CR00330	N	Hyperplastic polyp	polyp (Hp)	N	Yes
CR00331	D	Tubular adenoma, low grade dysplasia_x000D_ - Resection margin: Free from tumor	LGD	D	Yes
CR00332	D	Tubular adenoma, low grade dysplasia	LGD	D	Yes
CR00333	N	Hyperplastic polyp	polyp (Hp)	N	Yes
CR00334	D	Tubular adenoma, low grade dysplasia	LGD	D	Yes
CR00335	N	Hyperplastic polyp	polyp (Hp)	N	Yes
CR00336	N	Hyperplastic polyp	polyp (Hp)	N	Yes
CR00337	N	Nonspecific proctitis with_x000D_ - melanosis coli	CNI	N	Yes
CR00338	N	Hyperplastic polyp	polyp (Hp)	N	Yes
CR00339	N	Inflammatory polyp	polyp (Ip)	N	Yes
CR00340	N	Hyperplastic polyp	polyp (Hp)	N	Yes
CR00341	N	Hyperplastic polyp	polyp (Hp)	N	Yes
CR00342	N	Hyperplastic polyp	polyp (Hp)	N	Yes
CR00343	N	Hyperplastic polyp	polyp (Hp)	N	Yes
CR00344	N	Hyperplastic polyp	polyp (Hp)	N	Yes
CR00345	N	Hyperplastic polyp	polyp (Hp)	N	Yes
CR00346	N	Hyperplastic polyp	polyp (Hp)	N	Yes
CR00347	N	Active colitis with_x000D_ - ulcer	active infla	M	No
CR00348	D	Tubular adenoma, low grade dysplasia	LGD	D	Yes
CR00349	N	Hyperplastic polyp	polyp (Hp)	N	Yes
CR00350	N	Hyperplastic polyp	polyp (Hp)	N	Yes
CR00351	D	Tubular adenoma, low grade dysplasia	LGD	D	Yes
CR00352	D	Tubular adenoma, low grade dysplasia	LGD	N	No
CR00353	N	Hyperplastic polyp	polyp (Hp)	N	Yes
CR00354	N	Hyperplastic polyp	polyp (Hp)	N	Yes
CR00355	N	Hyperplastic polyp	polyp (Hp)	N	Yes
CR00356	D	Tubular adenoma, low grade dysplasia	LGD	D	Yes
CR00357	N	Hyperplastic polyp	polyp (Hp)	N	Yes
CR00358	D	Tubular adenoma, low grade dysplasia with_x000D_ - melanosis coli	LGD	N	No
CR00359	N	Hyperplastic polyp	polyp (Hp)	N	Yes
CR00360	N	Hyperplastic polyp	polyp (Hp)	N	Yes
CR00361	N	Hyperplastic polyp	polyp (Hp)	N	Yes
CR00362	D	Tubular adenoma, low grade dysplasia	LGD	D	Yes
CR00363	N	Hyperplastic polyp	polyp (Hp)	N	Yes
CR00364	D	Tubular adenoma, low grade dysplasia	LGD	D	Yes
CR00365	D	Tubular adenoma, low grade dysplasia	LGD	D	Yes
CR00366	D	Tubular adenoma, low grade dysplasia	LGD	N	No
CR00367	N	Hyperplastic polyp	polyp (Hp)	N	Yes
CR00368	N	Hyperplastic polyp	polyp (Hp)	N	Yes
CR00369	N	Hyperplastic polyp	polyp (Hp)	N	Yes
CR00370	N	Hyperplastic polyp	polyp (Hp)	N	Yes
CR00371	N	Hyperplastic polyp	polyp (Hp)	N	Yes
CR00372	N	Inflammatory polyp	polyp (Ip)	N	Yes
CR00373	N	Hyperplastic polyp	polyp (Hp)	N	Yes
CR00374	N	Hyperplastic polyp	polyp (Hp)	N	Yes
CR00375	N	Hyperplastic polyp	polyp (Hp)	N	Yes
CR00376	N	Hyperplastic polyp	polyp (Hp)	N	Yes
CR00377	N	Hyperplastic polyp	polyp (Hp)	N	Yes
CR00378	N	Hyperplastic polyp	polyp (Hp)	N	Yes
CR00379	D	Tubular adenoma, low grade dysplasia	LGD	D	Yes
CR00380	D	Tubular adenoma, low grade dysplasia_x000D_ - Resection margin: Free from tumor	LGD	D	Yes
CR00381	N	Hyperplastic polyp	polyp (Hp)	N	Yes
CR00382	N	Hyperplastic polyp with_x000D_ - melanosis coli	polyp (Hp)	N	Yes
CR00383	N	Hyperplastic polyp with_x000D_ - melanosis coli	polyp (Hp)	N	Yes
CR00384	N	Hyperplastic polyp	polyp (Hp)	N	Yes
CR00385	D	Traditional serrated adenoma_x000D_ - Resection margin: Free from tumor	TSA	D	Yes
CR00386	D	Tubular adenoma, low grade dysplasia	LGD	D	Yes
CR00387	D	Tubular adenoma, low grade dysplasia	LGD	D	Yes
CR00388	N	Hyperplastic polyp	polyp (Hp)	N	Yes
CR00389	D	Tubular adenoma, low grade dysplasia	LGD	D	Yes
CR00390	N	Hyperplastic polyp	polyp (Hp)	N	Yes
CR00391	D	Tubular adenoma, low grade dysplasia	LGD	D	Yes
CR00392	N	Hyperplastic polyp	polyp (Hp)	N	Yes
CR00393	N	Hyperplastic polyp	polyp (Hp)	N	Yes
CR00394	N	Hyperplastic polyp	polyp (Hp)	D	No
CR00395	D	Tubular adenoma, low grade dysplasia	LGD	D	Yes
CR00396	N	Hyperplastic polyp	polyp (Hp)	N	Yes
CR00397	N	Hyperplastic polyp	polyp (Hp)	N	Yes
CR00398	N	Hyperplastic polyp	polyp (Hp)	N	Yes
CR00399	N	Hyperplastic polyp	polyp (Hp)	D	No
CR00400	D	Tubular adenoma, low grade dysplasia	LGD	D	Yes
CR00401	N	Nonspecific colitis	CNI	N	Yes
CR00402	N	Hyperplastic polyp	polyp (Hp)	D	No
CR00403	N	Hyperplastic polyp	polyp (Hp)	N	Yes
CR00404	D	Tubular adenoma, low grade dysplasia	LGD	D	Yes
CR00405	N	Hyperplastic polyp	polyp (Hp)	N	Yes
CR00406	N	Active colitis	active infla	N	Yes
CR00407	N	Chronic active proctitis with_x000D_ 1) ulcer_x000D_ 2) glandular distorsion_x000D_ 3) cryptitis and crypt abscess_x000D_ 4) deep basal mucosal lymphocytosis_x000D_ with lymphoid hyperplasia_x000D_ _x000D_ ; suggestive of ulcerative proctitis	active infla	M	No
CR00408	N	Hyperplastic polyp	polyp (Hp)	N	Yes
CR00409	N	Hyperplastic polyp	polyp (Hp)	E	E
CR00410	N	Hyperplastic polyp	polyp (Hp)	D	No
CR00411	D	Tubular adenoma, low grade dysplasia	LGD	N	No
CR00412	D	Tubular adenoma, low grade dysplasia	LGD	D	Yes
CR00413	N	Hyperplastic polyp	polyp (Hp)	N	Yes
CR00414	N	Hyperplastic polyp	polyp (Hp)	N	Yes
CR00415	N	Hyperplastic polyp	polyp (Hp)	N	Yes
CR00416	N	Nonspecific colitis	CNI	N	Yes
CR00417	N	Nonspecific proctitis	CNI	N	Yes
CR00418	N	Hyperplastic polyp	polyp (Hp)	N	Yes
CR00419	D	Tubular adenoma, low grade dysplasia_x000D_ - Resection margin: Free from tumor	LGD	M	No
CR00420	N	Hyperplastic polyp	polyp (Hp)	N	Yes
CR00421	N	Hyperplastic polyp	polyp (Hp)	N	Yes
CR00422	N	Lymphoid polyp	polyp (Lp)	N	Yes
CR00423	N	Hyperplastic polyp	polyp (Hp)	N	Yes
CR00424	N	Hyperplastic polyp	polyp (Hp)	N	Yes
CR00425	D	Tubular adenoma, low grade dysplasia	LGD	M	No
CR00426	D	Tubular adenoma, low grade dysplasia_x000D_ - Resection margin: Free from tumor	LGD	D	Yes
CR00427	N	Nonspecific inflammation with_x000D_ - lymphoid aggregates	CNI	N	Yes
CR00428	N	Nonspecific inflammation with_x000D_ - lymphoid follicle_x000D_ - lymphoid aggregates	CNI	N	Yes
CR00429	N	Hyperplastic polyp	polyp (Hp)	N	Yes
CR00430	N	Hyperplastic polyp	polyp (Hp)	N	Yes
CR00431	N	Hyperplastic polyp	polyp (Hp)	N	Yes
CR00432	N	Hyperplastic polyp	polyp (Hp)	N	Yes
CR00433	D	Tubular adenoma, low grade dysplasia	LGD	D	Yes
CR00434	N	Hyperplastic polyp	polyp (Hp)	N	Yes
CR00435	D	Tubular adenoma, low grade dysplasia	LGD	D	Yes
CR00436	D	Tubular adenoma, low grade dysplasia	LGD	N	No
CR00437	N	Hyperplastic polyp	polyp (Hp)	N	Yes
CR00438	N	Hyperplastic polyp	polyp (Hp)	N	Yes
CR00439	N	Hyperplastic polyp	polyp (Hp)	N	Yes
CR00440	N	Hyperplastic polyp	polyp (Hp)	N	Yes
CR00441	N	Hyperplastic polyp	polyp (Hp)	N	Yes
CR00442	N	Hyperplastic polyp	polyp (Hp)	N	Yes
CR00443	N	Hyperplastic polyp	polyp (Hp)	N	Yes
CR00444	N	Hyperplastic polyp	polyp (Hp)	N	Yes
CR00445	N	Hyperplastic polyp	polyp (Hp)	N	Yes
CR00446	D	Tubular adenoma, low grade dysplasia_x000D_ - Resection margin: Free from tumor	LGD	D	Yes
CR00447	N	Hyperplastic polyp	polyp (Hp)	N	Yes
CR00448	D	Tubular adenoma, low grade dysplasia	LGD	D	Yes
CR00449	N	Hyperplastic polyp	polyp (Hp)	M	No
CR00450	D	Tubular adenoma, low grade dysplasia	LGD	D	Yes
CR00451	N	Hyperplastic polyp	polyp (Hp)	N	Yes
CR00452	N	Hyperplastic polyp	polyp (Hp)	N	Yes
CR00453	N	Hyperplastic polyp	polyp (Hp)	N	Yes
CR00454	D	Tubular adenoma, low grade dysplasia	LGD	N	No
CR00455	D	Tubular adenoma, low grade dysplasia_x000D_ - Resection margin: Free from tumor	LGD	D	Yes
CR00456	D	Tubular adenoma, low grade dysplasia_x000D_ - Resection margin: INVOLVEMENT of tumor	LGD	D	Yes
CR00457	D	Tubular adenoma, low grade dysplasia	LGD	D	Yes
CR00458	N	Hyperplastic polyp	polyp (Hp)	N	Yes
CR00459	D	Tubular adenoma, low grade dysplasia	LGD	D	Yes
CR00460	N	Hyperplastic polyp	polyp (Hp)	N	Yes
CR00461	N	Hyperplastic polyp	polyp (Hp)	N	Yes
CR00462	N	Hyperplastic polyp	polyp (Hp)	N	Yes
CR00463	D	Tubular adenoma, low grade dysplasia_x000D_ - Resection margin: Free from tumor	LGD	D	Yes
CR00464	N	Nonspecific inflammation	CNI	N	Yes
CR00465	N	Hyperplastic polyp	polyp (Hp)	N	Yes
CR00466	N	Hyperplastic polyp	polyp (Hp)	N	Yes
CR00467	N	Hyperplastic polyp	polyp (Hp)	N	Yes
CR00468	N	Hyperplastic polyp	polyp (Hp)	N	Yes
CR00469	D	Tubular adenoma, low grade dysplasia_x000D_ - Resection margin: Free from tumor	LGD	D	Yes
CR00470	N	Hyperplastic polyp	polyp (Hp)	N	Yes
CR00471	N	Hyperplastic polyp	polyp (Hp)	N	Yes
CR00472	N	Hyperplastic polyp	polyp (Hp)	N	Yes
CR00473	D	Tubular adenoma, low grade dysplasia	LGD	D	Yes
CR00474	N	Hyperplastic polyp	polyp (Hp)	D	No
CR00475	N	Hyperplastic polyp	polyp (Hp)	N	Yes
CR00476	N	Hyperplastic polyp	polyp (Hp)	D	No
CR00477	N	Hyperplastic polyp	polyp (Hp)	N	Yes
CR00478	D	Traditional serrated adenoma	TSA	N	No
CR00479	N	Hyperplastic polyp	polyp (Hp)	N	Yes
CR00480	N	Hyperplastic polyp	polyp (Hp)	N	Yes
CR00481	N	Hyperplastic polyp	polyp (Hp)	N	Yes
CR00482	N	Hyperplastic polyp	polyp (Hp)	N	Yes
CR00483	N	Hyperplastic polyp	polyp (Hp)	N	Yes
CR00484	D	Tubular adenoma, low grade dysplasia_x000D_ - Resection margin: Free from tumor	LGD	D	Yes
CR00485	D	Tubular adenoma, low grade dysplasia_x000D_ - Resection margin: Free from tumor	LGD	D	Yes
CR00486	N	Active inflammation with_x000D_ - erosion_x000D_ - lymphoid aggregates	active infla	M	No
CR00487	N	Hyperplastic polyp	polyp (Hp)	N	Yes
CR00488	N	Hyperplastic polyp	polyp (Hp)	N	Yes
CR00489	N	Hyperplastic polyp	polyp (Hp)	N	Yes
CR00490	N	Hyperplastic polyp	polyp (Hp)	N	Yes
CR00491	N	Hyperplastic polyp	polyp (Hp)	N	Yes
CR00492	N	Hyperplastic polyp	polyp (Hp)	N	Yes
CR00493	N	Hyperplastic polyp	polyp (Hp)	D	No
CR00494	N	Hyperplastic polyp	polyp (Hp)	N	Yes
CR00495	D	Tubular adenoma, low grade dysplasia	LGD	D	Yes
CR00496	D	Tubular adenoma, low grade dysplasia	LGD	D	Yes
CR00497	D	Tubular adenoma, low grade dysplasia	LGD	D	Yes
CR00498	N	Hyperplastic polyp	polyp (Hp)	N	Yes
CR00499	D	Tubular adenoma, low grade dysplasia	LGD	D	Yes
CR00500	D	Tubular adenoma, low grade dysplasia	LGD	D	Yes
CR00501	N	Hyperplastic polyp	polyp (Hp)	N	Yes
CR00502	N	Sessile serrated adenoma, low grade dysplasia	SSL	D	No
CR00503	N	Lymphoid polyp	polyp (Lp)	N	Yes
CR00504	D	Tubular adenoma, low grade dysplasia	LGD	D	Yes
CR00505	D	Tubular adenoma, low grade dysplasia	LGD	D	Yes
CR00506	D	Tubular adenoma, low grade dysplasia	LGD	D	Yes
CR00507	D	Tubular adenoma, low grade dysplasia	LGD	D	Yes
CR00508	D	Tubular adenoma, low grade dysplasia	LGD	D	Yes
CR00509	D	Tubular adenoma, low grade dysplasia	LGD	D	Yes
CR00510	N	Consistent with hyperplastic polyp	polyp (Hp)	N	Yes
CR00511	D	Tubular adenoma, low grade dysplasia	LGD	D	Yes
CR00512	D	Tubular adenoma, low grade dysplasia	LGD	D	Yes
CR00513	D	Tubular adenoma, low grade dysplasia	LGD	D	Yes
CR00514	N	Focal active colitis	active infla	N	Yes
CR00515	D	Tubular adenoma, low grade dysplasia	LGD	D	Yes
CR00516	N	Hyperplastic polyp	polyp (Hp)	N	Yes
CR00517	N	Consistent with inflammatory polyp	polyp (Ip)	N	Yes
CR00518	D	Tubular adenoma, low grade dysplasia	LGD	D	Yes
CR00519	D	Tubular adenoma, low grade dysplasia	LGD	D	Yes
CR00520	N	Consistent with inflammatory polyp	polyp (Ip)	D	No
CR00521	D	Tubular adenoma, low grade dysplasia	LGD	D	Yes
CR00522	D	Tubular adenoma, low grade dysplasia	LGD	D	Yes
CR00523	N	Hyperplastic polyp	polyp (Hp)	N	Yes
CR00524	N	Hyperplastic polyp	polyp (Hp)	N	Yes
CR00525	N	Hyperplastic polyp	polyp (Hp)	N	Yes
CR00526	N	Sessile serrated adenoma, with low grade dysplasia	SSL	D	No
CR00527	N	Consistent with inflammatory polyp	polyp (Ip)	N	Yes
CR00528	D	Tubular adenoma, low grade dysplasia	LGD	D	Yes
CR00529	N	Consistent with inflammatory polyp	polyp (Ip)	N	Yes
CR00530	N	Consistent with inflammatory polyp	polyp (Ip)	N	Yes
CR00531	D	Tubular adenoma, low grade dysplasia	LGD	D	Yes
CR00532	N	Consistent with inflammatory polyp	polyp (Ip)	N	Yes
CR00533	N	Consistent with hyperplastic polyp	polyp (Hp)	N	Yes
CR00534	N	Hyperplastic polyp	polyp (Hp)	N	Yes
CR00535	D	Tubular adenoma, low grade dysplasia	LGD	D	Yes
CR00536	M	ADENOCARCINOMA, moderately differentiated	Carcinoma	M	Yes
CR00537	N	Hyperplastic polyp	polyp (Hp)	N	Yes
CR00538	N	Nonspecific colitis	CNI	N	Yes
CR00539	N	Hyperplastic polyp	polyp (Hp)	N	Yes
CR00540	D	Tubular adenoma, low grade dysplasia	LGD	D	Yes
CR00541	N	Hyperplastic polyp	polyp (Hp)	N	Yes
CR00542	D	Tubular adenoma, low grade dysplasia	LGD	E	E
CR00543	N	Hyperplastic polyp	polyp (Hp)	N	Yes
CR00544	N	Hyperplastic polyp	polyp (Hp)	N	Yes
CR00545	N	Hyperplastic polyp	polyp (Hp)	N	Yes
CR00546	N	Hyperplastic polyp	polyp (Hp)	N	Yes
CR00547	N	Hyperplastic polyp	polyp (Hp)	N	Yes
CR00548	N	Hyperplastic polyp	polyp (Hp)	N	Yes
CR00549	D	Tubular adenoma, low grade dysplasia	LGD	D	Yes
CR00550	N	Hyperplastic polyp	polyp (Hp)	N	Yes
CR00551	N	Hyperplastic polyp	polyp (Hp)	N	Yes
CR00552	N	Hyperplastic polyp	polyp (Hp)	N	Yes
CR00553	N	Hyperplastic polyp	polyp (Hp)	N	Yes
CR00554	D	Tubular adenoma, low grade dysplasia	LGD	D	Yes
CR00555	D	Tubular adenoma, low grade dysplasia	LGD	D	Yes
CR00556	N	Hyperplastic polyp	polyp (Hp)	N	Yes
CR00557	N	Hyperplastic polyp	polyp (Hp)	N	Yes
CR00558	N	Hyperplastic polyp	polyp (Hp)	N	Yes
CR00559	N	Hyperplastic polyp	polyp (Hp)	M	No
CR00560	D	Tubular adenoma, low grade dysplasia	LGD	D	Yes
CR00561	N	Hyperplastic polyp	polyp (Hp)	N	Yes
CR00562	N	Hyperplastic polyp	polyp (Hp)	D	No
CR00563	N	Hyperplastic polyp	polyp (Hp)	N	Yes
CR00564	D	Tubular adenoma, low grade dysplasia	LGD	D	Yes
CR00565	N	Hyperplastic polyp	polyp (Hp)	N	Yes
CR00566	D	Tubular adenoma, low grade dysplasia	LGD	D	Yes
CR00567	N	Inflammatory polyp	polyp (Ip)	N	Yes
CR00568	N	Hyperplastic polyp	polyp (Hp)	N	Yes
CR00569	N	Hyperplastic polyp	polyp (Hp)	N	Yes
CR00570	D	Tubular adenoma, low grade dysplasia	LGD	D	Yes
CR00571	N	Hyperplastic polyp	polyp (Hp)	N	Yes
CR00572	D	Tubular adenoma, low grade dysplasia	LGD	D	Yes
CR00573	N	Hyperplastic polyp	polyp (Hp)	N	Yes
CR00574	N	Hyperplastic polyp	polyp (Hp)	N	Yes
CR00575	N	Sessile serrated adenoma, low grade dysplasia	SSL	D	No
CR00576	D	Tubular adenoma, low grade dysplasia	LGD	D	Yes
CR00577	N	Hyperplastic polyp	polyp (Hp)	N	Yes
CR00578	N	Hyperplastic polyp	polyp (Hp)	N	Yes
CR00579	N	Hyperplastic polyp	polyp (Hp)	N	Yes
CR00580	N	Hyperplastic polyp	polyp (Hp)	N	Yes
CR00581	D	Tubular adenoma, low grade dysplasia_x000D_ - Resection margin: Free from tumor	LGD	D	Yes
CR00582	D	Tubular adenoma, low grade dysplasia	LGD	D	Yes
CR00583	D	Tubular adenoma, low grade dysplasia	LGD	D	Yes
CR00584	N	Hyperplastic polyp	polyp (Hp)	N	Yes
CR00585	D	Tubular adenoma, low grade dysplasia	LGD	D	Yes
CR00586	U	NEUROENDOCRINE TUMOR, grade uncertain, see note	NET	M	No
CR00587	N	Leiomyoma, submucosal	SMT	N	Yes
CR00588	D	Tubular adenoma, low grade dysplasia	LGD	N	No
CR00589	D	Tubular adenoma, low grade dysplasia	LGD	D	Yes
CR00590	N	Hyperplastic polyp	polyp (Hp)	N	Yes
CR00591	D	Tubular adenoma, low grade dysplasia	LGD	D	Yes
CR00592	D	Tubular adenoma, low grade dysplasia	LGD	N	No
CR00593	N	Hyperplastic polyp	polyp (Hp)	N	Yes
CR00594	N	Hyperplastic polyp	polyp (Hp)	N	Yes
CR00595	N	Hyperplastic polyp	polyp (Hp)	D	No
CR00596	N	Hyperplastic polyp	polyp (Hp)	N	Yes
CR00597	N	Hyperplastic polyp	polyp (Hp)	N	Yes
CR00598	N	Hyperplastic polyp	polyp (Hp)	N	Yes
CR00599	N	Inflammatory polyp	polyp (Ip)	N	Yes
CR00600	N	Hyperplastic polyp	polyp (Hp)	N	Yes
CR00601	N	Hyperplastic polyp	polyp (Hp)	N	Yes
CR00602	N	Hyperplastic polyp	polyp (Hp)	N	Yes
CR00603	N	Hyperplastic polyp	polyp (Hp)	N	Yes
CR00604	N	Hyperplastic polyp	polyp (Hp)	D	No
CR00605	N	Hyperplastic polyp	polyp (Hp)	N	Yes
CR00606	N	Hyperplastic polyp	polyp (Hp)	N	Yes
CR00607	N	Hyperplastic polyp	polyp (Hp)	N	Yes
CR00608	N	Hyperplastic polyp	polyp (Hp)	N	Yes
CR00609	D	Tubular adenoma, low grade dysplasia	LGD	D	Yes
CR00610	D	Tubular adenoma, low grade dysplasia_x000D_ - Resection margin: Free from tumor	LGD	D	Yes
CR00611	D	Tubular adenoma, low grade dysplasia_x000D_ - Resection margin: Free from tumor	LGD	D	Yes
CR00612	D	Tubular adenoma, low grade dysplasia	LGD	D	Yes
CR00613	D	Tubular adenoma, low grade dysplasia	LGD	D	Yes
CR00614	D	Tubular adenoma, low grade dysplasia	LGD	D	Yes
CR00615	D	Tubular adenoma, low grade dysplasia	LGD	D	Yes
CR00616	N	Hyperplastic polyp	polyp (Hp)	N	Yes
CR00617	D	Tubular adenoma, low grade dysplasia	LGD	D	Yes
CR00618	N	Hyperplastic polyp	polyp (Hp)	N	Yes
CR00619	D	Tubular adenoma, low grade dysplasia	LGD	D	Yes
CR00620	N	Hyperplastic polyp	polyp (Hp)	N	Yes
CR00621	N	Hyperplastic polyp	polyp (Hp)	N	Yes
CR00622	N	Hyperplastic polyp	polyp (Hp)	D	No
CR00623	D	Tubular adenoma, low grade dysplasia	LGD	D	Yes
CR00624	N	Hyperplastic polyp	polyp (Hp)	N	Yes
CR00625	N	Hyperplastic polyp	polyp (Hp)	N	Yes
CR00626	N	Hyperplastic polyp	polyp (Hp)	N	Yes
CR00627	N	Hyperplastic polyp	polyp (Hp)	N	Yes
CR00628	N	Inflammatory polyp	polyp (Ip)	M	No
CR00629	N	Hyperplastic polyp	polyp (Hp)	N	Yes
CR00630	D	Tubular adenoma, low grade dysplasia_x000D_ - Resection margin: Free from tumor	LGD	D	Yes
CR00631	D	Tubular adenoma, low grade dysplasia_x000D_ - Resection margin: Free from tumor	LGD	N	No
CR00632	D	Tubular adenoma, low grade dysplasia	LGD	D	Yes
CR00633	N	Inflammatory polyp	polyp (Ip)	N	Yes
CR00634	N	Hyperplastic polyp	polyp (Hp)	N	Yes
CR00635	N	Hyperplastic polyp	polyp (Hp)	N	Yes
CR00636	N	Hyperplastic polyp	polyp (Hp)	N	Yes
CR00637	N	Hyperplastic polyp	polyp (Hp)	N	Yes
CR00638	N	Hyperplastic polyp	polyp (Hp)	N	Yes
CR00639	D	Tubular adenoma, low grade dysplasia_x000D_ - Resection margin: Free from tumor	LGD	D	Yes
CR00640	N	Hyperplastic polyp	polyp (Hp)	N	Yes
CR00641	N	Hyperplastic polyp	polyp (Hp)	N	Yes
CR00642	D	Tubular adenoma, low grade dysplasia	LGD	N	No
CR00643	N	Hyperplastic polyp	polyp (Hp)	N	Yes
CR00644	N	Hyperplastic polyp	polyp (Hp)	N	Yes
CR00645	N	Hyperplastic polyp	polyp (Hp)	N	Yes
CR00646	N	Hyperplastic polyp	polyp (Hp)	N	Yes
CR00647	N	Hyperplastic polyp	polyp (Hp)	N	Yes
CR00648	N	Hyperplastic polyp	polyp (Hp)	N	Yes
CR00649	N	Hyperplastic polyp	polyp (Hp)	N	Yes
CR00650	N	Hyperplastic polyp	polyp (Hp)	N	Yes
CR00651	N	Hyperplastic polyp	polyp (Hp)	N	Yes
CR00652	N	Hyperplastic polyp	polyp (Hp)	N	Yes
CR00653	N	Hyperplastic polyp	polyp (Hp)	N	Yes
CR00654	N	Hyperplastic polyp	polyp (Hp)	N	Yes
CR00655	N	Hyperplastic polyp	polyp (Hp)	N	Yes
CR00656	N	Hyperplastic polyp	polyp (Hp)	N	Yes
CR00657	N	Hyperplastic polyp	polyp (Hp)	N	Yes
CR00658	N	Hyperplastic polyp	polyp (Hp)	N	Yes
CR00659	N	Hyperplastic polyp	polyp (Hp)	N	Yes
CR00660	N	Hyperplastic polyp	polyp (Hp)	N	Yes
CR00661	N	Hyperplastic polyp	polyp (Hp)	N	Yes
CR00662	N	Hyperplastic polyp	polyp (Hp)	N	Yes
CR00663	N	Hyperplastic polyp	polyp (Hp)	N	Yes
CR00664	N	Hyperplastic polyp	polyp (Hp)	N	Yes
CR00665	N	Hyperplastic polyp	polyp (Hp)	N	Yes
CR00666	D	Tubular adenoma, low grade dysplasia_x000D_ - Resection margin: Free from tumor	LGD	M	No
CR00667	D	Tubular adenoma, low grade dysplasia	LGD	M	No
CR00668	N	Hyperplastic polyp	polyp (Hp)	N	Yes
CR00669	D	Tubular adenoma, low grade dysplasia	LGD	D	Yes
CR00670	D	Tubular adenoma, low grade dysplasia	LGD	D	Yes
CR00671	D	Tubular adenoma, low grade dysplasia	LGD	M	No
CR00672	D	Tubular adenoma, low grade dysplasia	LGD	M	No
CR00673	N	Hyperplastic polyp	polyp (Hp)	N	Yes
CR00674	N	Hyperplastic polyp	polyp (Hp)	N	Yes
CR00675	D	Tubular adenoma, low grade dysplasia	LGD	D	Yes
CR00676	N	Hyperplastic polyp	polyp (Hp)	N	Yes
CR00677	D	Tubular adenoma, low grade dysplasia	LGD	D	Yes
CR00678	N	Hyperplastic polyp	polyp (Hp)	N	Yes
CR00679	D	Tubular adenoma, low grade dysplasia	LGD	D	Yes
CR00680	D	Tubular adenoma, low grade dysplasia	LGD	D	Yes
CR00681	N	Consistent with hyperplastic polyp	polyp (Hp)	N	Yes
CR00682	N	Hyperplastic polyp	polyp (Hp)	N	Yes
CR00683	N	Chronic nonspecific inflammation with _x000D_ - lymphoid aggregates	CNI	N	Yes
CR00684	D	Tubular adenoma, low grade dysplasia	LGD	D	Yes
CR00685	N	Chronic nonspecific inflammation with _x000D_ - lymphoid aggregates	CNI	N	Yes
CR00686	D	Tubular adenoma, low grade dysplasia	LGD	D	Yes
CR00687	N	Hyperplastic polyp	polyp (Hp)	N	Yes
CR00688	N	Hyperplastic polyp	polyp (Hp)	N	Yes
CR00689	D	Tubular adenoma, low grade dysplasia_x000D_ - Resection margin: Free from tumor	LGD	D	Yes
CR00690	N	Hyperplastic polyp	polyp (Hp)	N	Yes
CR00691	N	Hyperplastic polyp	polyp (Hp)	N	Yes
CR00692	N	Hyperplastic polyp	polyp (Hp)	N	Yes
CR00693	N	Hyperplastic polyp	polyp (Hp)	N	Yes
CR00694	N	Hyperplastic polyp	polyp (Hp)	N	Yes
CR00695	N	Hyperplastic polyp	polyp (Hp)	N	Yes
CR00696	D	Tubular adenoma, low grade dysplasia_x000D_ - Resection margin: Free from tumor	LGD	M	No
CR00697	D	Tubular adenoma, low grade dysplasia_x000D_ - Resection margin: Free from tumor	LGD	D	Yes
CR00698	D	Tubular adenoma, low grade dysplasia_x000D_ - Resection margin: Free from tumor	LGD	M	No
CR00699	N	Hyperplastic polyp	polyp (Hp)	N	Yes
CR00700	N	Hyperplastic polyp	polyp (Hp)	N	Yes
CR00701	D	Tubular adenoma, low grade dysplasia	LGD	D	Yes
CR00702	D	Tubular adenoma, low grade dysplasia	LGD	N	No
CR00703	D	Tubular adenoma, low grade dysplasia	LGD	D	Yes
CR00704	D	Tubular adenoma, low grade dysplasia	LGD	D	Yes
CR00705	D	Tubular adenoma, low grade dysplasia	LGD	D	Yes
CR00706	N	Hyperplastic polyp	polyp (Hp)	N	Yes
CR00707	D	Tubular adenoma, low grade dysplasia	LGD	D	Yes
CR00708	D	Tubular adenoma, low grade dysplasia	LGD	M	No
CR00709	D	Tubular adenoma, low grade dysplasia	LGD	D	Yes
CR00710	M	Tubulovillous adenoma, low grade dysplasia with focal high grade dysplasia_x000D_ - Clear resection margin	focal HGD	M	Yes
CR00711	N	Hyperplastic polyp	polyp (Hp)	N	Yes
CR00712	N	Hyperplastic polyp	polyp (Hp)	N	Yes
CR00713	D	Tubular adenoma, low grade dysplasia	LGD	D	Yes
CR00714	D	Tubular adenoma, low grade dysplasia_x000D_ - Resection margin: Free from tumor	LGD	D	Yes
CR00715	D	Tubular adenoma, low grade dysplasia_x000D_ - Resection margin: INVOLVEMENT of tumor	LGD	D	Yes
CR00716	D	Tubular adenoma, low grade dysplasia_x000D_ - Resection margin: Free from tumor	LGD	D	Yes
CR00717	D	Tubular adenoma, low grade dysplasia_x000D_ - Resection margin: Free from tumor	LGD	D	Yes
CR00718	N	Sessile serrated adenoma, low grade dysplasia	SSL	N	Yes
CR00719	N	Hyperplastic polyp	polyp (Hp)	N	Yes
CR00720	N	Hyperplastic polyp	polyp (Hp)	N	Yes
CR00721	N	Hyperplastic polyp with_x000D_ - melanosis coli	polyp (Hp)	N	Yes
CR00722	N	Hyperplastic polyp	polyp (Hp)	N	Yes
CR00723	N	Nonspecific colitis with_x000D_ - lymphoid aggregates	CNI	N	Yes
CR00724	N	Nonspecific colitis	CNI	N	Yes
CR00725	N	Nonspecific proctitis with_x000D_ - lymphoid aggregates	CNI	M	No
CR00726	D	Tubular adenoma, low grade dysplasia_x000D_ - Resection margin: Free from tumor	LGD	D	Yes
CR00727	D	Tubular adenoma, low grade dysplasia_x000D_ - Resection margin: INVOLVEMENT of tumor	LGD	D	Yes
CR00728	D	Tubular adenoma, low grade dysplasia_x000D_ - Resection margin: Free from tumor	LGD	D	Yes
CR00729	N	Hyperplastic polyp	polyp (Hp)	N	Yes
CR00730	N	Hyperplastic polyp	polyp (Hp)	N	Yes
CR00731	N	Sessile serrated adenoma, low grade dysplasia	SSL	N	Yes
CR00732	D	Tubular adenoma, low grade dysplasia	LGD	N	No
CR00733	D	Tubular adenoma, low grade dysplasia	LGD	D	Yes
CR00734	N	Hyperplastic polyp	polyp (Hp)	N	Yes
CR00735	N	Hyperplastic polyp	polyp (Hp)	N	Yes
CR00736	D	Tubular adenoma, low grade dysplasia	LGD	N	No
CR00737	N	Hyperplastic polyp	polyp (Hp)	N	Yes
CR00738	D	Tubular adenoma, low grade dysplasia	LGD	D	Yes
CR00739	N	Hyperplastic polyp	polyp (Hp)	N	Yes
CR00740	D	Tubular adenoma, low grade dysplasia	LGD	D	Yes
CR00741	N	Hyperplastic polyp	polyp (Hp)	N	Yes
CR00742	D	Tubular adenoma, low grade dysplasia	LGD	D	Yes
CR00743	D	Tubular adenoma, low grade dysplasia	LGD	D	Yes
CR00744	N	Sessile serrated adenoma, with low grade dysplasia	SSL	N	Yes
CR00745	D	Tubular adenoma, low grade dysplasia	LGD	D	Yes
CR00746	D	Tubular adenoma, low grade dysplasia	LGD	D	Yes
CR00747	N	Hyperplastic polyp	polyp (Hp)	N	Yes
CR00748	D	Tubular adenoma, low grade dysplasia	LGD	D	Yes
CR00749	N	Hyperplastic polyp	polyp (Hp)	N	Yes
CR00750	D	Tubular adenoma, low grade dysplasia	LGD	D	Yes
CR00751	D	Tubular adenoma, low grade dysplasia	LGD	D	Yes
CR00752	N	Consistent with inflammatory polyp	polyp (Ip)	D	No
CR00753	D	Tubular adenoma, low grade dysplasia	LGD	D	Yes
CR00754	N	Consistent with inflammatory polyp	polyp (Ip)	N	Yes
CR00755	D	Tubular adenoma, low grade dysplasia	LGD	N	No
CR00756	D	Tubular adenoma, low grade dysplasia	LGD	D	Yes
CR00757	D	Tubular adenoma, low grade dysplasia	LGD	N	No
CR00758	D	Tubular adenoma, low grade dysplasia	LGD	D	Yes
CR00759	D	Tubular adenoma, low grade dysplasia	LGD	D	Yes
CR00760	D	Tubular adenoma, low grade dysplasia	LGD	D	Yes
CR00761	D	Tubular adenoma, low grade dysplasia	LGD	D	Yes
CR00762	D	Tubular adenoma, low grade dysplasia	LGD	D	Yes
CR00763	D	Tubular adenoma, low grade dysplasia	LGD	D	Yes
CR00764	D	Tubular adenoma, low grade dysplasia	LGD	D	Yes
CR00765	N	Hyperplastic polyp	polyp (Hp)	N	Yes
CR00766	N	Focal active inflammation with_x000D_ - ulcer	active infla	M	No
CR00767	D	Tubular adenoma, low grade dysplasia	LGD	D	Yes
CR00768	N	Hyperplastic polyp	polyp (Hp)	N	Yes
CR00769	N	Hyperplastic polyp	polyp (Hp)	N	Yes
CR00770	N	Hyperplastic polyp	polyp (Hp)	N	Yes
CR00771	D	Tubular adenoma, low grade dysplasia_x000D_ - Resection margin: Free from tumor	LGD	D	Yes
CR00772	N	Hyperplastic polyp	polyp (Hp)	N	Yes
CR00773	N	Hyperplastic polyp	polyp (Hp)	N	Yes
CR00774	N	Hyperplastic polyp	polyp (Hp)	N	Yes
CR00775	N	Hyperplastic polyp	polyp (Hp)	N	Yes
CR00776	N	Hyperplastic polyp	polyp (Hp)	N	Yes
CR00777	N	Hyperplastic polyp	polyp (Hp)	N	Yes
CR00778	D	Tubular adenoma, low grade dysplasia_x000D_ - Resection margin: Free from tumor	LGD	D	Yes
CR00779	D	Tubular adenoma, low grade dysplasia_x000D_ - Resection margin: Free from tumor	LGD	D	Yes
CR00780	D	Tubular adenoma, low grade dysplasia_x000D_ - Resection margin: Free from tumor	LGD	E	E
CR00781	D	Tubular adenoma, low grade dysplasia_x000D_ - Resection margin: Free from tumor	LGD	D	Yes
CR00782	N	Hyperplastic polyp	polyp (Hp)	N	Yes
CR00783	N	Hyperplastic polyp	polyp (Hp)	N	Yes
CR00784	D	Tubular adenoma, low grade dysplasia	LGD	D	Yes
CR00785	D	Tubular adenoma, low grade dysplasia	LGD	M	No
CR00786	D	Tubulovillous adenoma, low grade dysplasia_x000D_ - Resection margin: Free from tumor	LGD	M	No
CR00787	N	Hyperplastic polyp	polyp (Hp)	D	No
CR00788	D	Tubular adenoma, low grade dysplasia	LGD	N	No
CR00789	N	Inflammatory polyp	polyp (Ip)	M	No
CR00790	D	Tubular adenoma, low grade dysplasia_x000D_ - Resection margin: Free from tumor	LGD	M	No
CR00791	N	Hyperplastic polyp	polyp (Hp)	N	Yes
CR00792	N	Hyperplastic polyp	polyp (Hp)	N	Yes
CR00793	D	Tubular adenoma, low grade dysplasia	LGD	D	Yes
CR00794	D	Tubular adenoma, low grade dysplasia	LGD	D	Yes
CR00795	N	Hyperplastic polyp	polyp (Hp)	N	Yes
CR00796	N	Hyperplastic polyp	polyp (Hp)	N	Yes
CR00797	N	Hyperplastic polyp	polyp (Hp)	N	Yes
CR00798	N	Hyperplastic polyp	polyp (Hp)	N	Yes
CR00799	N	Hyperplastic polyp	polyp (Hp)	N	Yes
CR00800	N	Hyperplastic polyp	polyp (Hp)	N	Yes
CR00801	N	Hyperplastic polyp	polyp (Hp)	N	Yes
CR00802	N	Hyperplastic polyp	polyp (Hp)	N	Yes
CR00803	N	Hyperplastic polyp	polyp (Hp)	N	Yes
CR00804	N	Hyperplastic polyp	polyp (Hp)	N	Yes
CR00805	N	Hyperplastic polyp	polyp (Hp)	N	Yes
CR00806	N	Hyperplastic polyp	polyp (Hp)	N	Yes
CR00807	N	Hyperplastic polyp	polyp (Hp)	N	Yes
CR00808	N	Hyperplastic polyp	polyp (Hp)	N	Yes
CR00809	N	Hyperplastic polyp	polyp (Hp)	N	Yes
CR00810	N	Hyperplastic polyp	polyp (Hp)	N	Yes
CR00811	N	Hyperplastic polyp	polyp (Hp)	N	Yes
CR00812	D	Tubular adenoma, low grade dysplasia	LGD	M	No
CR00813	N	Hyperplastic polyp	polyp (Hp)	N	Yes
CR00814	N	Hyperplastic polyp	polyp (Hp)	N	Yes
CR00815	N	Hyperplastic polyp	polyp (Hp)	N	Yes
CR00816	D	Tubular adenoma, low grade dysplasia	LGD	N	No
CR00817	N	Hyperplastic polyp	polyp (Hp)	N	Yes
CR00818	N	Hyperplastic polyp	polyp (Hp)	N	Yes
CR00819	N	Hyperplastic polyp	polyp (Hp)	N	Yes
CR00820	N	Inflammatory polyp	polyp (Ip)	N	Yes
CR00821	N	Hyperplastic polyp	polyp (Hp)	N	Yes
CR00822	D	Tubular adenoma, low grade dysplasia	LGD	D	Yes
CR00823	N	Hyperplastic polyp	polyp (Hp)	N	Yes
CR00824	D	Tubular adenoma, low grade dysplasia	LGD	D	Yes
CR00825	N	Hyperplastic polyp	polyp (Hp)	N	Yes
CR00826	N	Chronic active inflammation	active infla	N	Yes
CR00827	D	Tubular adenoma, low grade dysplasia	LGD	D	Yes
CR00828	N	Hyperplastic polyp	polyp (Hp)	N	Yes
CR00829	N	Hyperplastic polyp	polyp (Hp)	N	Yes
CR00830	D	Tubular adenoma, low grade dysplasia	LGD	D	Yes
CR00831	D	Tubular adenoma, low grade dysplasia	LGD	D	Yes
CR00832	D	Tubular adenoma, low grade dysplasia	LGD	N	No
CR00833	D	Tubular adenoma, low grade dysplasia	LGD	D	Yes
CR00834	D	Tubular adenoma, low grade dysplasia	LGD	D	Yes
CR00835	D	Tubular adenoma, low grade dysplasia	LGD	D	Yes
CR00836	D	Tubular adenoma, low grade dysplasia	LGD	N	No
CR00837	N	Hyperplastic polyp	polyp (Hp)	N	Yes
CR00838	N	Hyperplastic polyp	polyp (Hp)	N	Yes
CR00839	N	Hyperplastic polyp	polyp (Hp)	D	No
CR00840	N	Sessile serrated adenoma, low grade dysplasia	SSL	N	Yes
CR00841	N	Sessile serrated adenoma, low grade dysplasia_x000D_ - Resection margin: Free from tumor	SSL	N	Yes
CR00842	N	Hyperplastic polyp	polyp (Hp)	N	Yes
CR00843	N	Hyperplastic polyp	polyp (Hp)	N	Yes
CR00844	D	Tubular adenoma, low grade dysplasia_x000D_ - Resection margin: Free from tumor	LGD	D	Yes
CR00845	N	Hyperplastic polyp	polyp (Hp)	N	Yes
CR00846	N	Hyperplastic polyp	polyp (Hp)	N	Yes
CR00847	N	Hyperplastic polyp	polyp (Hp)	N	Yes
CR00848	N	Hyperplastic polyp	polyp (Hp)	N	Yes
CR00849	N	Hyperplastic polyp	polyp (Hp)	N	Yes
CR00850	N	Hyperplastic polyp	polyp (Hp)	N	Yes
CR00851	D	Tubular adenoma, low grade dysplasia	LGD	D	Yes
CR00852	N	Hyperplastic polyp	polyp (Hp)	N	Yes
CR00853	N	Hyperplastic polyp	polyp (Hp)	N	Yes
CR00854	D	Tubular adenoma, low grade dysplasia	LGD	D	Yes
CR00855	N	Hyperplastic polyp	polyp (Hp)	N	Yes
CR00856	D	Tubular adenoma, low grade dysplasia	LGD	D	Yes
CR00857	D	Tubular adenoma, low grade dysplasia	LGD	D	Yes
CR00858	D	Tubular adenoma, low grade dysplasia	LGD	D	Yes
CR00859	N	Hyperplastic polyp	polyp (Hp)	N	Yes
CR00860	N	Hyperplastic polyp	polyp (Hp)	N	Yes
CR00861	N	Hyperplastic polyp	polyp (Hp)	N	Yes
CR00862	N	Hyperplastic polyp	polyp (Hp)	N	Yes
CR00863	N	Hyperplastic polyp	polyp (Hp)	N	Yes
CR00864	N	Hyperplastic polyp	polyp (Hp)	M	No
CR00865	N	Hyperplastic polyp	polyp (Hp)	N	Yes
CR00866	D	Tubular adenoma, low grade dysplasia	LGD	D	Yes
CR00867	N	Hyperplastic polyp	polyp (Hp)	N	Yes
CR00868	N	Hyperplastic polyp	polyp (Hp)	N	Yes
CR00869	N	Inflammatory polyp	polyp (Ip)	N	Yes
CR00870	N	Hyperplastic polyp	polyp (Hp)	N	Yes
CR00871	N	Hyperplastic polyp	polyp (Hp)	N	Yes
CR00872	N	Hyperplastic polyp	polyp (Hp)	N	Yes
CR00873	N	Hyperplastic polyp	polyp (Hp)	N	Yes
CR00874	N	Inflammatory polyp	polyp (Ip)	N	Yes
CR00875	N	Hyperplastic polyp	polyp (Hp)	N	Yes
CR00876	N	Hyperplastic polyp	polyp (Hp)	N	Yes
CR00877	D	Tubular adenoma, low grade dysplasia	LGD	N	No
CR00878	N	Nonspecific inflammation with_x000D_ - lymphoid follicle	CNI	N	Yes
CR00879	N	Hyperplastic polyp	polyp (Hp)	E	E
CR00880	N	Hyperplastic polyp	polyp (Hp)	N	Yes
CR00881	D	Tubular adenoma, low grade dysplasia	LGD	D	Yes
CR00882	N	Hyperplastic polyp	polyp (Hp)	N	Yes
CR00883	D	Tubular adenoma, low grade dysplasia	LGD	N	No
CR00884	D	Tubular adenoma, low grade dysplasia	LGD	D	Yes
CR00885	N	Hyperplastic polyp	polyp (Hp)	N	Yes
CR00886	N	Hyperplastic polyp	polyp (Hp)	N	Yes
CR00887	N	Hyperplastic polyp	polyp (Hp)	N	Yes
CR00888	D	Tubular adenoma, low grade dysplasia	LGD	D	Yes
CR00889	N	Hyperplastic polyp	polyp (Hp)	N	Yes
CR00890	D	Tubular adenoma, low grade dysplasia	LGD	N	No
CR00891	D	Tubular adenoma, low grade dysplasia_x000D_ - Resection margin: Free from tumor	LGD	N	No
CR00892	D	Tubular adenoma, low grade dysplasia	LGD	D	Yes
CR00893	D	Tubular adenoma, low grade dysplasia	LGD	D	Yes
CR00894	N	Hyperplastic polyp	polyp (Hp)	N	Yes
CR00895	N	Hyperplastic polyp	polyp (Hp)	N	Yes
CR00896	D	Tubular adenoma, low grade dysplasia_x000D_ - Resection margin: Free from tumor	LGD	N	No
CR00897	D	Tubular adenoma, low grade dysplasia	LGD	D	Yes
CR00898	D	Tubular adenoma, low grade dysplasia_x000D_ - Resection margin: Free from tumor	LGD	N	No
CR00899	N	Hyperplastic polyp	polyp (Hp)	N	Yes
CR00900	D	Tubular adenoma, low grade dysplasia_x000D_ - Resection margin: Free from tumor	LGD	M	No
CR00901	N	Hyperplastic polyp	polyp (Hp)	N	Yes
CR00902	D	Tubular adenoma, low grade dysplasia	LGD	D	Yes
CR00903	D	Tubular adenoma, low grade dysplasia	LGD	M	No
CR00904	D	Tubular adenoma, low grade dysplasia	LGD	M	No
CR00905	D	Tubular adenoma, low grade dysplasia	LGD	D	Yes
CR00906	D	Tubular adenoma, low grade dysplasia	LGD	D	Yes
CR00907	D	Tubular adenoma, low grade dysplasia_x000D_ - Resection margin: Free from tumor	LGD	D	Yes
CR00908	D	Tubular adenoma, low grade dysplasia_x000D_ - Resection margin: Free from tumor	LGD	D	Yes
CR00909	D	Tubular adenoma, low grade dysplasia_x000D_ - Resection margin: Free from tumor	LGD	D	Yes
CR00910	D	Tubular adenoma, low grade dysplasia_x000D_ - Resection margin: Free from tumor	LGD	D	Yes
CR00911	N	Hyperplastic polyp	polyp (Hp)	N	Yes
CR00912	N	Hyperplastic polyp	polyp (Hp)	N	Yes
CR00913	N	Nonspecific proctitis with_x000D_ - ulcer	CNI	N	Yes
CR00914	D	Tubular adenoma, low grade dysplasia	LGD	M	No
CR00915	N	Hyperplastic polyp	polyp (Hp)	N	Yes
CR00916	N	Hyperplastic polyp	polyp (Hp)	N	Yes
CR00917	N	Hyperplastic polyp	polyp (Hp)	N	Yes
CR00918	N	Hyperplastic polyp	polyp (Hp)	N	Yes
CR00919	N	Hyperplastic polyp	polyp (Hp)	N	Yes
CR00920	N	Chronic active colitis with_x000D_ 1) ulcer_x000D_ 2) glandular distorsion_x000D_ 3) cryptitis and crypt abscess_x000D_ 4) deep basal mucosal lymphocytosis_x000D_ with lymphoid hyperplasia_x000D_ _x000D_ ; suggestive of ulcerative colitis	active infla	M	No
CR00921	N	Chronic active colitis with_x000D_ 1) ulcer_x000D_ 2) glandular distorsion_x000D_ 3) cryptitis and crypt abscess_x000D_ 4) deep basal mucosal lymphocytosis_x000D_ with lymphoid hyperplasia_x000D_ _x000D_ ; suggestive of ulcerative colitis	active infla	N	Yes
CR00922	N	Chronic active colitis with_x000D_ 1) ulcer_x000D_ 2) glandular distorsion_x000D_ 3) cryptitis and crypt abscess_x000D_ 4) deep basal mucosal lymphocytosis_x000D_ with lymphoid hyperplasia_x000D_ _x000D_ ; suggestive of ulcerative colitis	active infla	N	Yes
CR00923	N	Chronic inflammation with_x000D_ - lymphoid aggregates_x000D_ - erosion	CNI	N	Yes
CR00924	N	Nonspecific proctitis with_x000D_ - erosion	CNI	N	Yes
CR00925	N	Hyperplastic polyp	polyp (Hp)	N	Yes
CR00926	N	Hyperplastic polyp	polyp (Hp)	D	No
CR00927	D	Tubular adenoma, low grade dysplasia_x000D_ - Resection margin: Free from tumor	LGD	D	Yes
CR00928	N	Hyperplastic polyp	polyp (Hp)	N	Yes
CR00929	D	Tubular adenoma, low grade dysplasia_x000D_ - Resection margin: INVOLVEMENT of tumor	LGD	D	Yes
CR00930	N	Hyperplastic polyp	polyp (Hp)	N	Yes
CR00931	D	Tubular adenoma, low grade dysplasia	LGD	D	Yes
CR00932	D	Tubular adenoma, low grade dysplasia	LGD	D	Yes
CR00933	D	Tubular adenoma, low grade dysplasia	LGD	D	Yes
CR00934	N	Hyperplastic polyp	polyp (Hp)	N	Yes
CR00935	N	Hyperplastic polyp	polyp (Hp)	N	Yes
CR00936	N	Hyperplastic polyp	polyp (Hp)	N	Yes
CR00937	N	Hyperplastic polyp	polyp (Hp)	N	Yes
CR00938	N	Hyperplastic polyp	polyp (Hp)	N	Yes
CR00939	D	Tubular adenoma, low grade dysplasia	LGD	D	Yes
CR00940	N	Nonspecific proctitis	CNI	N	Yes
CR00941	N	Hyperplastic polyp	polyp (Hp)	N	Yes
CR00942	N	Hyperplastic polyp	polyp (Hp)	N	Yes
CR00943	D	Tubular adenoma, low grade dysplasia	LGD	D	Yes
CR00944	D	Tubular adenoma, low grade dysplasia	LGD	D	Yes
CR00945	N	Hyperplastic polyp	polyp (Hp)	M	No
CR00946	D	Tubular adenoma, low grade dysplasia	LGD	D	Yes
CR00947	N	Chronic active inflammation with_x000D_ - ulcer_x000D_ - granulation tissue	active infla	M	No
CR00948	D	Tubular adenoma, low grade dysplasia	LGD	N	No
CR00949	N	Hyperplastic polyp	polyp (Hp)	N	Yes
CR00950	N	Hyperplastic polyp	polyp (Hp)	N	Yes
CR00951	N	Hyperplastic polyp	polyp (Hp)	N	Yes
CR00952	D	Tubular adenoma, low grade dysplasia	LGD	D	Yes
CR00953	D	Tubular adenoma, low grade dysplasia	LGD	D	Yes
CR00954	D	Tubular adenoma, low grade dysplasia	LGD	D	Yes
CR00955	N	Consistent with inflammatory polyp	polyp (Ip)	N	Yes
CR00956	N	Consistent with inflammatory polyp	polyp (Ip)	M	No
CR00957	N	Hyperplastic polyp	polyp (Hp)	N	Yes
CR00958	N	Hyperplastic polyp	polyp (Hp)	N	Yes
CR00959	N	Hyperplastic polyp	polyp (Hp)	N	Yes
CR00960	N	Nonspecific inflammation	CNI	N	Yes
CR00961	N	Hyperplastic polyp	polyp (Hp)	N	Yes
CR00962	N	Hyperplastic polyp	polyp (Hp)	N	Yes
CR00963	N	Hyperplastic polyp	polyp (Hp)	N	Yes
CR00964	N	Active inflammation with_x000D_ - lymphoid aggregates_x000D_ - erosion	active infla	D	No
CR00965	N	Focal active inflammation with_x000D_ - lymphoid aggregates_x000D_ - erosion	active infla	E	E
CR00966	N	Inflammatory polyp	polyp (Ip)	N	Yes
CR00967	N	Inflammatory polyp	polyp (Ip)	N	Yes
CR00968	N	Hyperplastic polyp	polyp (Hp)	M	No
CR00969	N	Hyperplastic polyp	polyp (Hp)	N	Yes
CR00970	D	Tubular adenoma, low grade dysplasia	LGD	D	Yes
CR00971	D	Tubular adenoma, low grade dysplasia	LGD	M	No
CR00972	D	Tubular adenoma, low grade dysplasia	LGD	M	No
CR00973	D	Tubular adenoma, low grade dysplasia	LGD	D	Yes
CR00974	D	Tubular adenoma, low grade dysplasia	LGD	D	Yes
CR00975	D	Tubular adenoma, low grade dysplasia	LGD	D	Yes
CR00976	N	Hyperplastic polyp	polyp (Hp)	N	Yes
CR00977	N	Hyperplastic polyp	polyp (Hp)	N	Yes
CR00978	N	Inflammatory polyp	polyp (Ip)	N	Yes
CR00979	N	Hyperplastic polyp	polyp (Hp)	N	Yes
CR00980	D	Tubular adenoma, low grade dysplasia	LGD	D	Yes
CR00981	D	Tubular adenoma, low grade dysplasia	LGD	D	Yes
CR00982	D	Tubular adenoma, low grade dysplasia_x000D_ - Resection margin: Free from tumor	LGD	D	Yes
CR00983	N	Hyperplastic polyp	polyp (Hp)	N	Yes
CR00984	N	Hyperplastic polyp	polyp (Hp)	N	Yes
CR00985	N	Hyperplastic polyp	polyp (Hp)	N	Yes
CR00986	D	Tubular adenoma, low grade dysplasia	LGD	N	No
CR00987	D	Tubular adenoma, low grade dysplasia	LGD	D	Yes
CR00988	N	Hyperplastic polyp	polyp (Hp)	N	Yes
CR00989	N	Hyperplastic polyp	polyp (Hp)	N	Yes
CR00990	N	Hyperplastic polyp	polyp (Hp)	N	Yes
CR00991	N	Hyperplastic polyp	polyp (Hp)	N	Yes
CR00992	N	Hyperplastic polyp	polyp (Hp)	N	Yes
CR00993	N	Hyperplastic polyp	polyp (Hp)	N	Yes
CR00994	N	Hyperplastic polyp	polyp (Hp)	N	Yes
CR00995	D	Tubular adenoma, low grade dysplasia	LGD	D	Yes
CR00996	D	Tubular adenoma, low grade dysplasia	LGD	D	Yes
CR00997	D	Tubular adenoma, low grade dysplasia	LGD	D	Yes
CR00998	N	Hyperplastic polyp	polyp (Hp)	N	Yes
CR00999	D	Tubular adenoma, low grade dysplasia_x000D_ - Resection margin: Free from tumor	LGD	N	No
CR01000	N	Sessile serrated adenoma, with low grade dysplasia	SSL	N	Yes
CR01001	N	Hyperplastic polyp	polyp (Hp)	N	Yes
CR01002	N	Hyperplastic polyp	polyp (Hp)	N	Yes
CR01003	N	Hyperplastic polyp	polyp (Hp)	N	Yes
CR01004	N	Hyperplastic polyp	polyp (Hp)	N	Yes
CR01005	N	Hyperplastic polyp	polyp (Hp)	N	Yes
CR01006	N	Hyperplastic polyp	polyp (Hp)	N	Yes
CR01007	D	Tubular adenoma, low grade dysplasia	LGD	D	Yes
CR01008	N	Hyperplastic polyp	polyp (Hp)	N	Yes
CR01009	N	Hyperplastic polyp	polyp (Hp)	N	Yes
CR01010	N	Hyperplastic polyp	polyp (Hp)	N	Yes
CR01011	D	Tubular adenoma, low grade dysplasia	LGD	D	Yes
CR01012	N	Hyperplastic polyp	polyp (Hp)	N	Yes
CR01013	D	Tubular adenoma, low grade dysplasia	LGD	N	No
CR01014	N	Hyperplastic polyp	polyp (Hp)	N	Yes
CR01015	N	Hyperplastic polyp	polyp (Hp)	N	Yes
CR01016	D	Tubular adenoma, low grade dysplasia_x000D_ - Resection margin: Free from tumor	LGD	D	Yes
CR01017	D	Tubular adenoma, low grade dysplasia_x000D_ - Resection margin: Free from tumor	LGD	D	Yes
CR01018	D	Tubular adenoma, low grade dysplasia_x000D_ - Resection margin: Free from tumor	LGD	D	Yes
CR01019	N	Hyperplastic polyp	polyp (Hp)	N	Yes
CR01020	N	Hyperplastic polyp	polyp (Hp)	N	Yes
CR01021	N	Hyperplastic polyp	polyp (Hp)	N	Yes
CR01022	N	Hyperplastic polyp	polyp (Hp)	N	Yes
CR01023	N	Nonspecific proctitis	CNI	N	Yes
CR01024	N	Hyperplastic polyp	polyp (Hp)	N	Yes
CR01025	N	Hyperplastic polyp	polyp (Hp)	N	Yes
CR01026	N	Hyperplastic polyp	polyp (Hp)	N	Yes
CR01027	N	Hyperplastic polyp	polyp (Hp)	N	Yes
CR01028	D	Tubular adenoma, low grade dysplasia	LGD	D	Yes
CR01029	D	Tubular adenoma, low grade dysplasia	LGD	N	No
CR01030	N	Inflammatory polyp	polyp (Ip)	D	No
CR01031	N	Hyperplastic polyp	polyp (Hp)	N	Yes
CR01032	N	Hyperplastic polyp	polyp (Hp)	N	Yes
CR01033	D	Tubular adenoma, low grade dysplasia	LGD	D	Yes
CR01034	D	Tubular adenoma, low grade dysplasia	LGD	D	Yes
CR01035	N	Hyperplastic polyp	polyp (Hp)	N	Yes
CR01036	N	Hyperplastic polyp	polyp (Hp)	N	Yes
CR01037	D	Tubular adenoma, low grade dysplasia	LGD	D	Yes
CR01038	D	Tubular adenoma, low grade dysplasia_x000D_ - Resection margin: Free from tumor	LGD	D	Yes
CR01039	N	Hyperplastic polyp	polyp (Hp)	N	Yes
CR01040	N	Hyperplastic polyp	polyp (Hp)	N	Yes
CR01041	D	Tubular adenoma, low grade dysplasia_x000D_ - Resection margin: Free from tumor	LGD	N	No
CR01042	N	Hyperplastic polyp	polyp (Hp)	N	Yes
CR01043	D	Tubular adenoma, low grade dysplasia	LGD	M	No
CR01044	D	Tubular adenoma, low grade dysplasia	LGD	D	Yes
CR01045	N	Hyperplastic polyp	polyp (Hp)	N	Yes
CR01046	N	Hyperplastic polyp	polyp (Hp)	N	Yes
CR01047	N	Hyperplastic polyp	polyp (Hp)	N	Yes
CR01048	N	Hyperplastic polyp	polyp (Hp)	N	Yes
CR01049	N	Hyperplastic polyp	polyp (Hp)	N	Yes
CR01050	N	Hyperplastic polyp	polyp (Hp)	N	Yes
CR01051	N	Hyperplastic polyp	polyp (Hp)	N	Yes
CR01052	N	Hyperplastic polyp	polyp (Hp)	N	Yes
CR01053	D	Tubular adenoma, low grade dysplasia	LGD	D	Yes
CR01054	D	Tubular adenoma, low grade dysplasia	LGD	N	No
CR01055	N	Hyperplastic polyp	polyp (Hp)	N	Yes
CR01056	N	Hyperplastic polyp	polyp (Hp)	N	Yes
CR01057	N	Hyperplastic polyp	polyp (Hp)	N	Yes
CR01058	N	Hyperplastic polyp	polyp (Hp)	N	Yes
CR01059	N	Hyperplastic polyp	polyp (Hp)	N	Yes
CR01060	D	Tubular adenoma, low grade dysplasia	LGD	N	No
CR01061	N	Hyperplastic polyp	polyp (Hp)	N	Yes
CR01062	D	Tubular adenoma, low grade dysplasia	LGD	N	No
CR01063	N	Hyperplastic polyp	polyp (Hp)	N	Yes
CR01064	N	Hyperplastic polyp	polyp (Hp)	N	Yes
CR01065	D	Tubular adenoma, low grade dysplasia	LGD	D	Yes
CR01066	N	Chronic nonspecific inflammation	CNI	N	Yes
CR01067	N	Consistent with inflammatory polyp	polyp (Ip)	N	Yes
CR01068	D	Tubular adenoma, low grade dysplasia	LGD	N	No
CR01069	N	Hyperplastic polyp	polyp (Hp)	N	Yes
CR01070	N	Consistent with inflammatory polyp	polyp (Ip)	N	Yes
CR01071	D	Tubular adenoma, low grade dysplasia	LGD	D	Yes
CR01072	N	Consistent with inflammatory polyp	polyp (Ip)	N	Yes
CR01073	N	Hyperplastic polyp	polyp (Hp)	N	Yes
CR01074	M	Tubular adenoma, high grade dysplasia	HGD	M	Yes
CR01075	D	Tubular adenoma, low grade dysplasia	LGD	D	Yes
CR01076	N	Hyperplastic polyp	polyp (Hp)	N	Yes
CR01077	N	Inflammatory polyp	polyp (Ip)	N	Yes
CR01078	N	Hyperplastic polyp	polyp (Hp)	N	Yes
CR01079	N	Hyperplastic polyp	polyp (Hp)	N	Yes
CR01080	N	Hyperplastic polyp	polyp (Hp)	N	Yes
CR01081	N	Hyperplastic polyp	polyp (Hp)	N	Yes
CR01082	N	Hyperplastic polyp	polyp (Hp)	N	Yes
CR01083	D	Tubular adenoma, low grade dysplasia	LGD	N	No
CR01084	D	Tubular adenoma, low grade dysplasia	LGD	D	Yes
CR01085	D	Tubular adenoma, low grade dysplasia	LGD	D	Yes
CR01086	D	Tubular adenoma, low grade dysplasia	LGD	D	Yes
CR01087	D	Tubular adenoma, low grade dysplasia	LGD	D	Yes
CR01088	N	Hyperplastic polyp	polyp (Hp)	N	Yes
CR01089	D	Tubular adenoma, low grade dysplasia_x000D_ - Resection margin: Free from tumor	LGD	D	Yes
CR01090	N	Nonspecific inflammation	CNI	N	Yes
CR01091	N	Hyperplastic polyp	polyp (Hp)	N	Yes
CR01092	N	Hyperplastic polyp	polyp (Hp)	N	Yes
CR01093	N	Hyperplastic polyp	polyp (Hp)	N	Yes
CR01094	N	Hyperplastic polyp	polyp (Hp)	N	Yes
CR01095	N	Hyperplastic polyp	polyp (Hp)	N	Yes
CR01096	D	Tubular adenoma, low grade dysplasia_x000D_ - Resection margin: Free from tumor	LGD	D	Yes
CR01097	N	Hyperplastic polyp	polyp (Hp)	N	Yes
CR01098	N	Hyperplastic polyp	polyp (Hp)	N	Yes
CR01099	N	Lymphoid polyp	polyp (Lp)	N	Yes
CR01100	N	Hyperplastic polyp	polyp (Hp)	N	Yes
CR01101	N	Hyperplastic polyp	polyp (Hp)	N	Yes
CR01102	N	Hyperplastic polyp	polyp (Hp)	N	Yes
CR01103	N	Hyperplastic polyp	polyp (Hp)	N	Yes
CR01104	N	Hyperplastic polyp	polyp (Hp)	N	Yes
CR01105	N	Hyperplastic polyp	polyp (Hp)	N	Yes
CR01106	D	Tubular adenoma, low grade dysplasia	LGD	D	Yes
CR01107	N	Hyperplastic polyp	polyp (Hp)	N	Yes
CR01108	N	Hyperplastic polyp	polyp (Hp)	N	Yes
CR01109	D	Tubular adenoma, low grade dysplasia	LGD	N	No
CR01110	N	Hyperplastic polyp	polyp (Hp)	N	Yes
CR01111	N	Hyperplastic polyp	polyp (Hp)	N	Yes
CR01112	N	Hyperplastic polyp	polyp (Hp)	D	No
CR01113	D	Tubular adenoma, low grade dysplasia	LGD	D	Yes
CR01114	N	Hyperplastic polyp	polyp (Hp)	N	Yes
CR01115	D	Tubular adenoma, low grade dysplasia	LGD	D	Yes
CR01116	D	Tubular adenoma, low grade dysplasia	LGD	D	Yes
CR01117	D	Tubular adenoma, low grade dysplasia	LGD	D	Yes
CR01118	D	Tubular adenoma, low grade dysplasia	LGD	D	Yes
CR01119	D	Tubular adenoma, low grade dysplasia	LGD	D	Yes
CR01120	D	Tubular adenoma, low grade dysplasia	LGD	D	Yes
CR01121	D	Tubular adenoma, low grade dysplasia	LGD	D	Yes
CR01122	D	Tubular adenoma, low grade dysplasia	LGD	D	Yes
CR01123	D	Tubular adenoma, low grade dysplasia	LGD	D	Yes
CR01124	N	Hyperplastic polyp	polyp (Hp)	E	E
CR01125	N	Hyperplastic polyp	polyp (Hp)	N	Yes
CR01126	N	Hyperplastic polyp	polyp (Hp)	N	Yes
CR01127	N	Hyperplastic polyp	polyp (Hp)	N	Yes
CR01128	D	Tubular adenoma, low grade dysplasia	LGD	D	Yes
CR01129	N	Hyperplastic polyp	polyp (Hp)	N	Yes
CR01130	N	Hyperplastic polyp	polyp (Hp)	N	Yes
CR01131	N	Hyperplastic polyp	polyp (Hp)	N	Yes
CR01132	N	Hyperplastic polyp	polyp (Hp)	N	Yes
CR01133	N	Non-specific colitis	CNI	N	Yes
CR01134	N	Hyperplastic polyp	polyp (Hp)	N	Yes
CR01135	N	Hyperplastic polyp	polyp (Hp)	N	Yes
CR01136	N	Hyperplastic polyp	polyp (Hp)	N	Yes
CR01137	N	Hyperplastic polyp	polyp (Hp)	D	No
CR01138	M	ADENOCARCINOMA, moderately differentiated	Carcinoma	M	Yes
CR01139	D	Tubular adenoma, low grade dysplasia_x000D_ - Resection margin: Free from tumor	LGD	D	Yes
CR01140	D	Tubular adenoma, low grade dysplasia_x000D_ - Resection margin: Free from tumor	LGD	D	Yes
CR01141	D	Tubular adenoma, low grade dysplasia	LGD	D	Yes
CR01142	N	Sessile serrated adenoma, with low grade dysplasia	SSL	N	Yes
CR01143	D	Tubular adenoma, low grade dysplasia	LGD	D	Yes
CR01144	N	Hyperplastic polyp	polyp (Hp)	N	Yes
CR01145	D	Tubular adenoma, low grade dysplasia	LGD	D	Yes
CR01146	D	Tubular adenoma, low grade dysplasia	LGD	D	Yes
CR01147	D	Tubular adenoma, low grade dysplasia	LGD	D	Yes
CR01148	D	Tubular adenoma, low grade dysplasia	LGD	D	Yes
CR01149	D	Tubular adenoma, low grade dysplasia	LGD	D	Yes
CR01150	D	Tubular adenoma, low grade dysplasia	LGD	N	No
CR01151	D	Tubular adenoma, low grade dysplasia	LGD	D	Yes
CR01152	D	Tubular adenoma, low grade dysplasia	LGD	D	Yes
CR01153	N	Hyperplastic polyp	polyp (Hp)	N	Yes
CR01154	D	Tubular adenoma, low grade dysplasia	LGD	N	No
CR01155	N	Hyperplastic polyp	polyp (Hp)	N	Yes
CR01156	D	Tubular adenoma, low grade dysplasia	LGD	D	Yes
CR01157	D	Tubular adenoma, low grade dysplasia	LGD	D	Yes
CR01158	D	Tubular adenoma, low grade dysplasia	LGD	D	Yes
CR01159	D	Tubular adenoma, low grade dysplasia	LGD	D	Yes
CR01160	D	Tubular adenoma, low grade dysplasia	LGD	D	Yes
CR01161	N	Inflammatory polyp	polyp (Ip)	N	Yes
CR01162	D	Tubular adenoma, low grade dysplasia	LGD	D	Yes
CR01163	N	Hyperplastic polyp	polyp (Hp)	N	Yes
CR01164	D	Tubular adenoma, low grade dysplasia	LGD	D	Yes
CR01165	N	Hyperplastic polyp	polyp (Hp)	N	Yes
CR01166	D	Tubular adenoma, low grade dysplasia	LGD	N	No
CR01167	N	Hyperplastic polyp	polyp (Hp)	N	Yes
CR01168	N	Hyperplastic polyp	polyp (Hp)	N	Yes
CR01169	N	Inflammatory polyp	polyp (Ip)	N	Yes
CR01170	D	Tubular adenoma, low grade dysplasia	LGD	D	Yes
CR01171	D	Tubular adenoma, low grade dysplasia	LGD	D	Yes
CR01172	N	Hyperplastic polyp	polyp (Hp)	N	Yes
CR01173	D	Tubular adenoma, low grade dysplasia	LGD	D	Yes
CR01174	D	Tubular adenoma, low grade dysplasia	LGD	D	Yes
CR01175	D	Tubular adenoma, low grade dysplasia	LGD	D	Yes
CR01176	D	Tubular adenoma, low grade dysplasia	LGD	D	Yes
CR01177	D	Tubular adenoma, low grade dysplasia	LGD	D	Yes
CR01178	D	Tubular adenoma, low grade dysplasia	LGD	N	No
CR01179	D	Tubular adenoma, low grade dysplasia	LGD	D	Yes
CR01180	D	Tubular adenoma, low grade dysplasia	LGD	D	Yes
CR01181	D	Tubular adenoma, low grade dysplasia	LGD	N	No
CR01182	N	Hyperplastic polyp	polyp (Hp)	N	Yes
CR01183	D	Tubular adenoma, low grade dysplasia	LGD	D	Yes
CR01184	D	Tubular adenoma, low grade dysplasia	LGD	D	Yes
CR01185	N	Hyperplastic polyp	polyp (Hp)	N	Yes
CR01186	D	Tubular adenoma, low grade dysplasia	LGD	D	Yes
CR01187	N	Hyperplastic polyp	polyp (Hp)	N	Yes
CR01188	D	Tubular adenoma, low grade dysplasia	LGD	N	No
CR01189	D	Tubular adenoma, low grade dysplasia	LGD	D	Yes
CR01190	D	Tubular adenoma, low grade dysplasia	LGD	D	Yes
CR01191	N	Hyperplastic polyp	polyp (Hp)	N	Yes
CR01192	D	Tubular adenoma, low grade dysplasia	LGD	D	Yes
CR01193	N	Hyperplastic polyp	polyp (Hp)	N	Yes
CR01194	N	Hyperplastic polyp	polyp (Hp)	N	Yes
CR01195	N	Hyperplastic polyp	polyp (Hp)	N	Yes
CR01196	D	Tubular adenoma, low grade dysplasia	LGD	D	Yes
CR01197	N	Sessile serrated adenoma, with low grade dysplasia	SSL	N	Yes
CR01198	N	Hyperplastic polyp	polyp (Hp)	N	Yes
CR01199	D	Tubular adenoma, low grade dysplasia	LGD	D	Yes
CR01200	N	Hyperplastic polyp	polyp (Hp)	N	Yes
CR01201	N	Hyperplastic polyp	polyp (Hp)	N	Yes
CR01202	U	NEUROENDOCRINE TUMOR, grade uncertain (see note)	NET	N	No
CR01203	N	Consistent with inflammatory polyp	polyp (Ip)	N	Yes
CR01204	N	Consistent with inflammatory polyp	polyp (Ip)	N	Yes
CR01205	N	Chronic nonspecific inflammation with_x000D_ - lymphoid follicle	CNI	N	Yes
CR01206	N	Consistent with inflammatory polyp	polyp (Ip)	N	Yes
CR01207	N	Hyperplastic polyp	polyp (Hp)	N	Yes
CR01208	D	Tubular adenoma, low grade dysplasia	LGD	D	Yes
CR01209	N	Chronic nonspecific inflammation with _x000D_ - lymphoid aggregates	CNI	N	Yes
CR01210	N	Consistent with inflammatory polyp	polyp (Ip)	N	Yes
CR01211	N	Chronic nonspecific inflammation with _x000D_ - lymphoid aggregates	CNI	N	Yes
CR01212	D	Tubular adenoma, low grade dysplasia_x000D_ - Resection margin: Free from tumor	LGD	M	No
CR01213	D	Tubulovillous adenoma, low grade dysplasia	LGD	M	No
CR01214	D	Tubular adenoma, low grade dysplasia	LGD	D	Yes
CR01215	D	Tubular adenoma, low grade dysplasia	LGD	D	Yes
CR01216	D	Tubular adenoma, low grade dysplasia	LGD	D	Yes
CR01217	D	Traditional serrated adenoma	TSA	D	Yes
CR01218	D	Tubular adenoma, low grade dysplasia_x000D_ - Resection margin: Free from tumor	LGD	D	Yes
CR01219	D	Tubular adenoma, low grade dysplasia	LGD	D	Yes
CR01220	N	Active colitis	active infla	N	Yes
CR01221	N	Active proctitis with_x000D_ - ulcer	active infla	M	No
CR01222	N	Active proctitis with_x000D_ - ulcer	active infla	D	No
CR01223	D	Tubular adenoma, low grade dysplasia	LGD	D	Yes
CR01224	D	Tubular adenoma, low grade dysplasia	LGD	N	No
CR01225	D	Tubular adenoma, low grade dysplasia	LGD	D	Yes
CR01226	D	Tubular adenoma, low grade dysplasia	LGD	D	Yes
CR01227	D	Tubular adenoma, low grade dysplasia	LGD	D	Yes
CR01228	N	Hyperplastic polyp	polyp (Hp)	N	Yes
CR01229	N	Hyperplastic polyp	polyp (Hp)	N	Yes
CR01230	D	Tubular adenoma, low grade dysplasia	LGD	D	Yes
CR01231	N	Lymphoid polyp	polyp (Lp)	N	Yes
CR01232	N	Hyperplastic polyp	polyp (Hp)	N	Yes
CR01233	N	Hyperplastic polyp	polyp (Hp)	N	Yes
CR01234	N	Lymphoid polyp	polyp (Lp)	N	Yes
CR01235	N	Lymphoid polyp	polyp (Lp)	N	Yes
CR01236	N	Hyperplastic polyp	polyp (Hp)	N	Yes
CR01237	N	Hyperplastic polyp	polyp (Hp)	N	Yes
CR01238	N	Hyperplastic polyp	polyp (Hp)	N	Yes
CR01239	N	Lymphoid polyp	polyp (Lp)	N	Yes
CR01240	N	Lymphoid polyp	polyp (Lp)	N	Yes
CR01241	N	Lymphoid polyp	polyp (Lp)	N	Yes
CR01242	N	Lymphoid polyp	polyp (Lp)	N	Yes
CR01243	D	Tubular adenoma, low grade dysplasia	LGD	D	Yes
CR01244	N	Hyperplastic polyp	polyp (Hp)	N	Yes
CR01245	N	Hyperplastic polyp	polyp (Hp)	N	Yes
CR01246	N	Hyperplastic polyp	polyp (Hp)	N	Yes
CR01247	D	Tubular adenoma, low grade dysplasia	LGD	D	Yes
CR01248	N	Hyperplastic polyp	polyp (Hp)	N	Yes
CR01249	N	Hyperplastic polyp	polyp (Hp)	N	Yes
CR01250	N	Hyperplastic polyp	polyp (Hp)	N	Yes
CR01251	N	Hyperplastic polyp	polyp (Hp)	N	Yes
CR01252	N	Hyperplastic polyp	polyp (Hp)	N	Yes
CR01253	D	Tubular adenoma, low grade dysplasia	LGD	D	Yes
CR01254	N	Sessile serrated adenoma, with low grade dysplasia	SSL	N	Yes
CR01255	D	Tubular adenoma, low grade dysplasia	LGD	D	Yes
CR01256	N	Hyperplastic polyp	polyp (Hp)	N	Yes
CR01257	D	Tubular adenoma, low grade dysplasia	LGD	D	Yes
CR01258	N	Hyperplastic polyp	polyp (Hp)	N	Yes
CR01259	D	Tubular adenoma, low grade dysplasia	LGD	D	Yes
CR01260	D	Tubular adenoma, low grade dysplasia	LGD	D	Yes
CR01261	D	Tubular adenoma, low grade dysplasia	LGD	D	Yes
CR01262	D	Tubular adenoma, low grade dysplasia	LGD	D	Yes
CR01263	D	Tubular adenoma, low grade dysplasia	LGD	D	Yes
CR01264	N	Hyperplastic polyp	polyp (Hp)	N	Yes
CR01265	D	Tubular adenoma, low grade dysplasia_x000D_ - Resection margin: Free from tumor	LGD	N	No
CR01266	D	Tubular adenoma, low grade dysplasia	LGD	D	Yes
CR01267	D	Tubular adenoma, low grade dysplasia_x000D_ - Resection margin: Free from tumor	LGD	D	Yes
CR01268	D	Tubular adenoma, low grade dysplasia_x000D_ - Resection margin: Free from tumor	LGD	D	Yes
CR01269	D	Tubular adenoma, low grade dysplasia_x000D_ - Resection margin: Free from tumor	LGD	D	Yes
CR01270	D	Tubular adenoma, low grade dysplasia	LGD	D	Yes
CR01271	D	Tubular adenoma, low grade dysplasia_x000D_ - Resection margin: Free from tumor	LGD	D	Yes
CR01272	N	Hyperplastic polyp	polyp (Hp)	N	Yes
CR01273	N	Inflammatory polyp	polyp (Ip)	N	Yes
CR01274	N	Hyperplastic polyp	polyp (Hp)	N	Yes
CR01275	D	Tubular adenoma, low grade dysplasia_x000D_ - Resection margin: Free from tumor	LGD	D	Yes
CR01276	D	Tubular adenoma, low grade dysplasia_x000D_ - Resection margin: Free from tumor	LGD	D	Yes
CR01277	N	Hyperplastic polyp	polyp (Hp)	N	Yes
CR01278	N	Nonspecific inflammation with_x000D_ - lymphoid aggregates_x000D_ - lymphoid follicle	CNI	N	Yes
CR01279	N	Hyperplastic polyp	polyp (Hp)	N	Yes
CR01280	N	Hyperplastic polyp	polyp (Hp)	N	Yes
CR01281	N	Hyperplastic polyp	polyp (Hp)	N	Yes
CR01282	D	Tubular adenoma, low grade dysplasia_x000D_ - Resection margin: Free from tumor	LGD	D	Yes
CR01283	N	Inflammatory polyp	polyp (Ip)	N	Yes
CR01284	N	Hyperplastic polyp	polyp (Hp)	N	Yes
CR01285	N	Hyperplastic polyp	polyp (Hp)	N	Yes
CR01286	D	Tubular adenoma, low grade dysplasia	LGD	D	Yes
CR01287	N	Hyperplastic polyp	polyp (Hp)	N	Yes
CR01288	N	Hyperplastic polyp	polyp (Hp)	N	Yes
CR01289	D	Tubular adenoma, low grade dysplasia	LGD	D	Yes
CR01290	N	Hyperplastic polyp	polyp (Hp)	N	Yes
CR01291	D	Tubular adenoma, low grade dysplasia	LGD	D	Yes
CR01292	D	Tubular adenoma, low grade dysplasia	LGD	D	Yes
CR01293	N	Hyperplastic polyp	polyp (Hp)	N	Yes
CR01294	N	Lymphoid polyp	polyp (Lp)	N	Yes
CR01295	D	Tubular adenoma, low grade dysplasia	LGD	D	Yes
CR01296	N	Lymphoid polyp	polyp (Lp)	N	Yes
CR01297	D	Tubular adenoma, low grade dysplasia	LGD	D	Yes
CR01298	D	Tubular adenoma, low grade dysplasia	LGD	D	Yes
CR01299	N	Lymphoid polyp	polyp (Lp)	N	Yes
CR01300	N	Hyperplastic polyp	polyp (Hp)	D	No
CR01301	D	Tubular adenoma, low grade dysplasia	LGD	D	Yes
CR01302	D	Tubular adenoma, low grade dysplasia	LGD	D	Yes
CR01303	D	Tubular adenoma, low grade dysplasia	LGD	D	Yes
CR01304	N	Sessile serrated adenoma, with low grade dysplasia	SSL	N	Yes
CR01305	N	Hyperplastic polyp	polyp (Hp)	N	Yes
CR01306	N	Hyperplastic polyp	polyp (Hp)	N	Yes
CR01307	D	Tubular adenoma, low grade dysplasia	LGD	D	Yes
CR01308	N	Hyperplastic polyp	polyp (Hp)	N	Yes
CR01309	D	Tubular adenoma, low grade dysplasia_x000D_ - Resection margin: INVOLVEMENT of tumor	LGD	D	Yes
CR01310	D	Tubular adenoma, low grade dysplasia_x000D_ - Resection margin: INVOLVEMENT of tumor	LGD	D	Yes
CR01311	D	Tubular adenoma, low grade dysplasia	LGD	D	Yes
CR01312	N	Hyperplastic polyp	polyp (Hp)	N	Yes
CR01313	D	Tubular adenoma, low grade dysplasia	LGD	D	Yes
CR01314	D	Tubular adenoma, low grade dysplasia	LGD	D	Yes
CR01315	N	Sessile serrated adenoma, low grade dysplasia	SSL	N	Yes
CR01316	N	Hyperplastic polyp	polyp (Hp)	N	Yes
CR01317	D	Tubular adenoma, low grade dysplasia	LGD	D	Yes
CR01318	N	Hyperplastic polyp	polyp (Hp)	N	Yes
CR01319	N	Hyperplastic polyp	polyp (Hp)	N	Yes
CR01320	N	Hyperplastic polyp	polyp (Hp)	N	Yes
CR01321	D	Tubular adenoma, low grade dysplasia	LGD	D	Yes
CR01322	D	Tubular adenoma, low grade dysplasia	LGD	D	Yes
CR01323	D	Tubular adenoma, low grade dysplasia_x000D_ - Resection margin: Free from tumor	LGD	D	Yes
CR01324	N	Hyperplastic polyp	polyp (Hp)	N	Yes
CR01325	N	Hyperplastic polyp	polyp (Hp)	N	Yes
CR01326	N	Inflammatory polyp	polyp (Ip)	N	Yes
CR01327	N	Inflammatory polyp	polyp (Ip)	N	Yes
CR01328	N	Inflammatory polyp	polyp (Ip)	N	Yes
CR01329	N	Hyperplastic polyp	polyp (Hp)	N	Yes
CR01330	N	Hyperplastic polyp	polyp (Hp)	N	Yes
CR01331	N	Inflammatory polyp	polyp (Ip)	N	Yes
CR01332	N	Hyperplastic polyp	polyp (Hp)	N	Yes
CR01333	D	Tubular adenoma, low grade dysplasia	LGD	D	Yes
CR01334	D	Tubular adenoma, low grade dysplasia	LGD	D	Yes
CR01335	N	Hyperplastic polyp	polyp (Hp)	N	Yes
CR01336	D	Tubular adenoma, low grade dysplasia	LGD	D	Yes
CR01337	N	Hyperplastic polyp	polyp (Hp)	N	Yes
CR01338	N	Hyperplastic polyp	polyp (Hp)	N	Yes
CR01339	D	Tubular adenoma, low grade dysplasia	LGD	D	Yes
CR01340	N	Hyperplastic polyp	polyp (Hp)	D	No
CR01341	N	Hyperplastic polyp	polyp (Hp)	N	Yes
CR01342	D	Tubular adenoma, low grade dysplasia	LGD	N	No
CR01343	D	Tubular adenoma, low grade dysplasia	LGD	D	Yes
CR01344	N	Hyperplastic polyp	polyp (Hp)	N	Yes
CR01345	D	Tubular adenoma, low grade dysplasia	LGD	D	Yes
CR01346	N	Sessile serrated adenoma, low grade dysplasia_x000D_ - Resection margin: Free from tumor	SSL	N	Yes
CR01347	N	Sessile serrated adenoma, low grade dysplasia	SSL	N	Yes
CR01348	D	Tubular adenoma, low grade dysplasia	LGD	D	Yes
CR01349	D	Tubular adenoma, low grade dysplasia	LGD	D	Yes
CR01350	N	Hyperplastic polyp	polyp (Hp)	N	Yes
CR01351	N	Inflammatory polyp	polyp (Ip)	N	Yes
CR01352	N	Nonspecific inflammation	CNI	N	Yes
CR01353	D	Tubular adenoma, low grade dysplasia_x000D_ - Resection margin: Free from tumor	LGD	D	Yes
CR01354	N	Inflammatory polyp	polyp (Ip)	N	Yes
CR01355	N	Hyperplastic polyp	polyp (Hp)	N	Yes
CR01356	D	Tubular adenoma, low grade dysplasia_x000D_ - Resection margin: Free from tumor	LGD	D	Yes
CR01357	N	Hyperplastic polyp	polyp (Hp)	N	Yes
CR01358	N	Hyperplastic polyp	polyp (Hp)	D	No
CR01359	N	Hyperplastic polyp	polyp (Hp)	D	No
CR01360	N	Hyperplastic polyp	polyp (Hp)	N	Yes
CR01361	N	Hyperplastic polyp	polyp (Hp)	N	Yes
CR01362	D	Tubular adenoma, low grade dysplasia	LGD	D	Yes
CR01363	D	Tubular adenoma, low grade dysplasia	LGD	D	Yes
CR01364	D	Tubular adenoma, low grade dysplasia	LGD	D	Yes
CR01365	D	Traditional serrated adenoma	TSA	D	Yes
CR01366	N	Sessile serrated adenoma, low grade dysplasia	SSL	D	No
CR01367	D	Tubular adenoma, low grade dysplasia	LGD	D	Yes
CR01368	N	Sessile serrated adenoma, low grade dysplasia	SSL	N	Yes
CR01369	D	Tubular adenoma, low grade dysplasia	LGD	N	No
CR01370	N	Hyperplastic polyp	polyp (Hp)	N	Yes
CR01371	N	Hyperplastic polyp	polyp (Hp)	N	Yes
CR01372	D	Tubular adenoma, low grade dysplasia	LGD	D	Yes
CR01373	N	Hyperplastic polyp	polyp (Hp)	N	Yes
CR01374	N	Hyperplastic polyp	polyp (Hp)	N	Yes
CR01375	N	Hyperplastic polyp	polyp (Hp)	N	Yes
CR01376	N	Inflammatory polyp	polyp (Ip)	N	Yes
CR01377	N	Inflammatory polyp	polyp (Ip)	N	Yes
CR01378	N	Hyperplastic polyp	polyp (Hp)	N	Yes
CR01379	N	Hyperplastic polyp	polyp (Hp)	N	Yes
CR01380	N	Hyperplastic polyp	polyp (Hp)	N	Yes
CR01381	D	Tubular adenoma, low grade dysplasia	LGD	D	Yes
CR01382	D	Tubular adenoma, low grade dysplasia_x000D_ - Resection margin: Free from tumor	LGD	N	No
CR01383	D	Tubular adenoma, low grade dysplasia_x000D_ - Resection margin: Free from tumor	LGD	D	Yes
CR01384	D	Tubular adenoma, low grade dysplasia_x000D_ - Resection margin: Free from tumor	LGD	D	Yes
CR01385	N	Hyperplastic polyp	polyp (Hp)	N	Yes
CR01386	D	Tubular adenoma, low grade dysplasia_x000D_ - Resection margin: Free from tumor	LGD	D	Yes
CR01387	D	Tubular adenoma, low grade dysplasia_x000D_ - Resection margin: Free from tumor	LGD	D	Yes
CR01388	D	Tubular adenoma, low grade dysplasia_x000D_ - Resection margin: Free from tumor	LGD	D	Yes
CR01389	N	Hyperplastic polyp	polyp (Hp)	N	Yes
CR01390	D	Tubular adenoma, low grade dysplasia_x000D_ - Resection margin: Free from tumor	LGD	D	Yes
CR01391	N	Hyperplastic polyp	polyp (Hp)	N	Yes
CR01392	N	Hyperplastic polyp	polyp (Hp)	D	No
CR01393	N	Hyperplastic polyp	polyp (Hp)	D	No
CR01394	N	Hyperplastic polyp	polyp (Hp)	N	Yes
CR01395	N	Hyperplastic polyp	polyp (Hp)	D	No
CR01396	N	Hyperplastic polyp	polyp (Hp)	N	Yes
CR01397	D	Tubular adenoma, low grade dysplasia	LGD	D	Yes
CR01398	D	Tubular adenoma, low grade dysplasia	LGD	D	Yes
CR01399	D	Tubular adenoma, low grade dysplasia_x000D_ - Resection margin: Free from tumor	LGD	D	Yes
CR01400	N	Hyperplastic polyp	polyp (Hp)	N	Yes
CR01401	N	Hyperplastic polyp	polyp (Hp)	N	Yes
CR01402	N	Nonspecific proctitis	CNI	N	Yes
CR01403	D	Tubular adenoma, low grade dysplasia	LGD	D	Yes
CR01404	D	Tubular adenoma, low grade dysplasia	LGD	D	Yes
CR01405	N	Lymphoid polyp	polyp (Lp)	D	No
CR01406	D	Tubular adenoma, low grade dysplasia	LGD	D	Yes
CR01407	N	Hyperplastic polyp	polyp (Hp)	N	Yes
CR01408	N	Hyperplastic polyp	polyp (Hp)	N	Yes
CR01409	N	Hyperplastic polyp	polyp (Hp)	N	Yes
CR01410	N	Hyperplastic polyp	polyp (Hp)	N	Yes
CR01411	N	Hyperplastic polyp	polyp (Hp)	N	Yes
CR01412	D	Tubular adenoma, low grade dysplasia with_x000D_ - melanosis coli	LGD	D	Yes
CR01413	N	Hyperplastic polyp	polyp (Hp)	D	No
CR01414	N	Hyperplastic polyp	polyp (Hp)	N	Yes
CR01415	N	Nonspecific colitis with_x000D_ - lymphoid aggregates	CNI	N	Yes
CR01416	N	Hyperplastic polyp	polyp (Hp)	N	Yes
CR01417	D	Tubular adenoma, low grade dysplasia	LGD	D	Yes
CR01418	D	Tubular adenoma, low grade dysplasia	LGD	D	Yes
CR01419	N	Hyperplastic polyp	polyp (Hp)	N	Yes
CR01420	N	Hyperplastic polyp	polyp (Hp)	N	Yes
CR01421	N	Hyperplastic polyp	polyp (Hp)	N	Yes
CR01422	D	Tubular adenoma, low grade dysplasia	LGD	D	Yes
CR01423	D	Tubular adenoma, low grade dysplasia	LGD	D	Yes
CR01424	N	Hyperplastic polyp	polyp (Hp)	N	Yes
CR01425	N	Hyperplastic polyp	polyp (Hp)	N	Yes
CR01426	N	Hyperplastic polyp	polyp (Hp)	N	Yes
CR01427	N	Hyperplastic polyp	polyp (Hp)	N	Yes
CR01428	N	Hyperplastic polyp	polyp (Hp)	N	Yes
CR01429	D	Tubular adenoma, low grade dysplasia	LGD	N	No
CR01430	D	Tubular adenoma, low grade dysplasia	LGD	N	No
CR01431	D	Tubular adenoma, low grade dysplasia	LGD	N	No
CR01432	D	Tubular adenoma, low grade dysplasia	LGD	D	Yes
CR01433	D	Tubular adenoma, low grade dysplasia	LGD	D	Yes
CR01434	N	Hyperplastic polyp with erosion	polyp (Hp)	N	Yes
CR01435	D	Tubular adenoma, low grade dysplasia with erosion	LGD	N	No
CR01436	N	Hyperplastic polyp with erosion	polyp (Hp)	N	Yes
CR01437	N	Lymphoid polyp with erosion	polyp (Lp)	D	No
CR01438	N	Hyperplastic polyp	polyp (Hp)	D	No
CR01439	N	Hyperplastic polyp	polyp (Hp)	N	Yes
CR01440	N	Hyperplastic polyp	polyp (Hp)	N	Yes
CR01441	N	Hyperplastic polyp	polyp (Hp)	N	Yes
CR01442	N	Hyperplastic polyp	polyp (Hp)	N	Yes
CR01443	N	Hyperplastic polyp	polyp (Hp)	N	Yes
CR01444	N	Hyperplastic polyp	polyp (Hp)	N	Yes
CR01445	N	Hyperplastic polyp	polyp (Hp)	N	Yes
CR01446	N	Hyperplastic polyp	polyp (Hp)	N	Yes
CR01447	N	Hyperplastic polyp	polyp (Hp)	N	Yes
CR01448	N	Hyperplastic polyp	polyp (Hp)	N	Yes
CR01449	D	Tubular adenoma, low grade dysplasia	LGD	D	Yes
CR01450	N	Hyperplastic polyp	polyp (Hp)	N	Yes
CR01451	N	Hyperplastic polyp	polyp (Hp)	N	Yes
CR01452	N	Hyperplastic polyp	polyp (Hp)	N	Yes
CR01453	N	Hyperplastic polyp	polyp (Hp)	N	Yes
CR01454	N	Hyperplastic polyp	polyp (Hp)	N	Yes
CR01455	D	Tubular adenoma, low grade dysplasia_x000D_ - Resection margin: Free from tumor	LGD	D	Yes
CR01456	N	Hyperplastic polyp	polyp (Hp)	N	Yes
CR01457	N	Hyperplastic polyp	polyp (Hp)	N	Yes
CR01458	N	Hyperplastic polyp	polyp (Hp)	N	Yes
CR01459	D	Tubular adenoma, low grade dysplasia	LGD	D	Yes
CR01460	D	Tubular adenoma, low grade dysplasia	LGD	D	Yes
CR01461	N	Hyperplastic polyp	polyp (Hp)	N	Yes
CR01462	N	Hyperplastic polyp	polyp (Hp)	N	Yes
CR01463	N	Hyperplastic polyp	polyp (Hp)	N	Yes
CR01464	N	Hyperplastic polyp	polyp (Hp)	N	Yes
CR01465	N	Hyperplastic polyp	polyp (Hp)	N	Yes
CR01466	N	Nonspecific proctitis	CNI	N	Yes
CR01467	N	Hyperplastic polyp	polyp (Hp)	N	Yes
CR01468	N	Nonspecific proctitis	CNI	N	Yes
CR01469	N	Nonspecific colitis	CNI	N	Yes
CR01470	D	Tubular adenoma, low grade dysplasia	LGD	D	Yes
CR01471	N	Lymphoid polyp	polyp (Lp)	N	Yes
CR01472	N	Hyperplastic polyp	polyp (Hp)	N	Yes
CR01473	N	Hyperplastic polyp	polyp (Hp)	N	Yes
CR01474	N	Hyperplastic polyp	polyp (Hp)	N	Yes
CR01475	N	Hyperplastic polyp	polyp (Hp)	N	Yes
CR01476	N	Hyperplastic polyp	polyp (Hp)	N	Yes
CR01477	N	Hyperplastic polyp	polyp (Hp)	N	Yes
CR01478	N	Hyperplastic polyp	polyp (Hp)	N	Yes
CR01479	D	Tubular adenoma, low grade dysplasia	LGD	D	Yes
CR01480	D	Tubular adenoma, low grade dysplasia	LGD	D	Yes
CR01481	D	Tubular adenoma, low grade dysplasia	LGD	D	Yes
CR01482	D	Traditional serrated adenoma	TSA	D	Yes
CR01483	N	Hyperplastic polyp	polyp (Hp)	N	Yes
CR01484	D	Traditional serrated adenoma	TSA	N	No
CR01485	D	Traditional serrated adenoma	TSA	N	No
CR01486	N	Sessile serrated adenoma, low grade dysplasia	SSL	N	Yes
CR01487	N	Hyperplastic polyp	polyp (Hp)	N	Yes
CR01488	D	Tubular adenoma, low grade dysplasia	LGD	D	Yes
CR01489	D	Tubular adenoma, low grade dysplasia	LGD	D	Yes
CR01490	D	Tubular adenoma, low grade dysplasia	LGD	D	Yes
CR01491	D	Tubular adenoma, low grade dysplasia	LGD	D	Yes
CR01492	N	Hyperplastic polyp	polyp (Hp)	N	Yes
CR01493	N	Hyperplastic polyp	polyp (Hp)	N	Yes
CR01494	N	Hyperplastic polyp	polyp (Hp)	N	Yes
CR01495	D	Tubular adenoma, low grade dysplasia	LGD	D	Yes
CR01496	N	Hyperplastic polyp	polyp (Hp)	N	Yes
CR01497	D	Tubular adenoma, low grade dysplasia	LGD	D	Yes
CR01498	D	Tubular adenoma, low grade dysplasia	LGD	D	Yes
CR01499	D	Tubular adenoma, low grade dysplasia	LGD	D	Yes
CR01500	N	Hyperplastic polyp	polyp (Hp)	N	Yes
CR01501	D	Tubular adenoma, low grade dysplasia	LGD	D	Yes
CR01502	N	Hyperplastic polyp	polyp (Hp)	N	Yes
CR01503	N	Hyperplastic polyp	polyp (Hp)	N	Yes
CR01504	D	Tubular adenoma, low grade dysplasia	LGD	D	Yes
CR01505	N	Hyperplastic polyp	polyp (Hp)	N	Yes
CR01506	D	Tubular adenoma, low grade dysplasia	LGD	D	Yes
CR01507	D	Tubular adenoma, low grade dysplasia	LGD	N	No
CR01508	N	Hyperplastic polyp	polyp (Hp)	N	Yes
CR01509	N	Hyperplastic polyp	polyp (Hp)	N	Yes
CR01510	D	Tubular adenoma, low grade dysplasia	LGD	D	Yes
CR01511	D	Tubular adenoma, low grade dysplasia	LGD	D	Yes
CR01512	N	Hyperplastic polyp	polyp (Hp)	D	No
CR01513	D	Tubular adenoma, low grade dysplasia	LGD	D	Yes
CR01514	D	Tubular adenoma, low grade dysplasia	LGD	D	Yes
CR01515	D	Tubular adenoma, low grade dysplasia	LGD	D	Yes
CR01516	D	Tubular adenoma, low grade dysplasia	LGD	D	Yes
CR01517	D	Tubular adenoma, low grade dysplasia	LGD	D	Yes
CR01518	N	Hyperplastic polyp	polyp (Hp)	N	Yes
CR01519	N	Hyperplastic polyp	polyp (Hp)	N	Yes
CR01520	N	Inflammatory polyp	polyp (Ip)	D	No
CR01521	D	Tubular adenoma, low grade dysplasia	LGD	D	Yes
CR01522	D	Tubular adenoma, low grade dysplasia with_x000D_ - melanosis coli	LGD	D	Yes
CR01523	D	Tubular adenoma, low grade dysplasia with_x000D_ - melanosis coli_x000D_ - Resection margin: Free from tumor	LGD	D	Yes
CR01524	D	Tubular adenoma, low grade dysplasia	LGD	D	Yes
CR01525	N	Hyperplastic polyp	polyp (Hp)	N	Yes
CR01526	N	Hyperplastic polyp	polyp (Hp)	N	Yes
CR01527	N	Hyperplastic polyp	polyp (Hp)	N	Yes
CR01528	N	Hyperplastic polyp	polyp (Hp)	N	Yes
CR01529	N	Hyperplastic polyp	polyp (Hp)	N	Yes
CR01530	D	Tubular adenoma, low grade dysplasia	LGD	N	No
CR01531	D	Tubular adenoma, low grade dysplasia	LGD	D	Yes
CR01532	N	Hyperplastic polyp	polyp (Hp)	N	Yes
CR01533	N	Hyperplastic polyp	polyp (Hp)	N	Yes
CR01534	D	Tubular adenoma, low grade dysplasia	LGD	D	Yes
CR01535	D	Tubular adenoma, low grade dysplasia	LGD	D	Yes
CR01536	D	Tubular adenoma, low grade dysplasia	LGD	N	No
CR01537	D	Tubular adenoma, low grade dysplasia	LGD	D	Yes
CR01538	M	ADENOCARCINOMA, moderately differentiated	Carcinoma	M	Yes
CR01539	D	Tubular adenoma, low grade dysplasia	LGD	D	Yes
CR01540	D	Tubular adenoma, low grade dysplasia	LGD	D	Yes
CR01541	D	Tubular adenoma, low grade dysplasia	LGD	D	Yes
CR01542	D	Tubular adenoma, low grade dysplasia	LGD	D	Yes
CR01543	N	Hyperplastic polyp	polyp (Hp)	N	Yes
CR01544	N	Hyperplastic polyp	polyp (Hp)	N	Yes
CR01545	N	Hyperplastic polyp	polyp (Hp)	N	Yes
CR01546	N	Hyperplastic polyp	polyp (Hp)	N	Yes
CR01547	N	Hyperplastic polyp	polyp (Hp)	N	Yes
CR01548	N	Hyperplastic polyp	polyp (Hp)	N	Yes
CR01549	N	Hyperplastic polyp	polyp (Hp)	N	Yes
CR01550	N	Hyperplastic polyp	polyp (Hp)	N	Yes
CR01551	D	Tubular adenoma, low grade dysplasia_x000D_ - Resection margin: Free from tumor	LGD	D	Yes
CR01552	N	Hyperplastic polyp	polyp (Hp)	N	Yes
CR01553	N	Sessile serrated adenoma, low grade dysplasia	SSL	N	Yes
CR01554	N	Hyperplastic polyp	polyp (Hp)	N	Yes
CR01555	N	Hyperplastic polyp	polyp (Hp)	N	Yes
CR01556	N	Sessile serrated adenoma, low grade dysplasia	SSL	D	No
CR01557	N	Hyperplastic polyp	polyp (Hp)	N	Yes
CR01558	N	Hyperplastic polyp	polyp (Hp)	N	Yes
CR01559	N	Hyperplastic polyp	polyp (Hp)	N	Yes
CR01560	N	Hyperplastic polyp	polyp (Hp)	N	Yes
CR01561	N	Hyperplastic polyp	polyp (Hp)	N	Yes
CR01562	N	Hyperplastic polyp	polyp (Hp)	N	Yes
CR01563	D	Tubular adenoma, low grade dysplasia	LGD	N	No
CR01564	D	Tubular adenoma, low grade dysplasia	LGD	D	Yes
CR01565	D	Tubular adenoma, low grade dysplasia	LGD	D	Yes
CR01566	N	Hyperplastic polyp	polyp (Hp)	N	Yes
CR01567	N	Hyperplastic polyp	polyp (Hp)	N	Yes
CR01568	N	Hyperplastic polyp	polyp (Hp)	N	Yes
CR01569	N	Hyperplastic polyp	polyp (Hp)	N	Yes
CR01570	N	Hyperplastic polyp	polyp (Hp)	N	Yes
CR01571	N	Hyperplastic polyp	polyp (Hp)	D	No
CR01572	N	Hyperplastic polyp	polyp (Hp)	N	Yes
CR01573	N	Hyperplastic polyp	polyp (Hp)	N	Yes
CR01574	N	Hyperplastic polyp	polyp (Hp)	N	Yes
CR01575	N	Hyperplastic polyp	polyp (Hp)	N	Yes
CR01576	N	Hyperplastic polyp	polyp (Hp)	N	Yes
CR01577	D	Tubular adenoma, low grade dysplasia	LGD	D	Yes
CR01578	N	Hyperplastic polyp	polyp (Hp)	N	Yes
CR01579	N	Nonspecific colitis with_x000D_ - erosion	CNI	N	Yes
CR01580	N	Hyperplastic polyp	polyp (Hp)	N	Yes
CR01581	N	Hyperplastic polyp	polyp (Hp)	N	Yes
CR01582	N	Hyperplastic polyp	polyp (Hp)	N	Yes
CR01583	N	Nonspecific colitis	CNI	N	Yes
CR01584	N	Hyperplastic polyp with_x000D_ - lymphoid aggregates	polyp (Hp)	N	Yes
CR01585	N	Hyperplastic polyp	polyp (Hp)	N	Yes
CR01586	N	Hyperplastic polyp	polyp (Hp)	N	Yes
CR01587	N	Hyperplastic polyp	polyp (Hp)	N	Yes
CR01588	N	Hyperplastic polyp	polyp (Hp)	N	Yes
CR01589	N	Hyperplastic polyp	polyp (Hp)	N	Yes
CR01590	D	Tubular adenoma, low grade dysplasia	LGD	N	No
CR01591	D	Tubular adenoma, low grade dysplasia	LGD	N	No
CR01592	N	Hyperplastic polyp	polyp (Hp)	N	Yes
CR01593	D	Tubular adenoma, low grade dysplasia	LGD	D	Yes
CR01594	N	Hyperplastic polyp	polyp (Hp)	N	Yes
CR01595	D	Tubular adenoma, low grade dysplasia	LGD	D	Yes
CR01596	D	Tubular adenoma, low grade dysplasia	LGD	D	Yes
CR01597	D	Tubular adenoma, low grade dysplasia	LGD	D	Yes
CR01598	D	Tubular adenoma, low grade dysplasia	LGD	D	Yes
CR01599	D	Tubular adenoma, low grade dysplasia	LGD	D	Yes
CR01600	N	Active colitis with_x000D_ - erosion	active infla	N	Yes
CR01601	N	Nonspecific colitis with_x000D_ - erosion	CNI	N	Yes
CR01602	N	Hyperplastic polyp	polyp (Hp)	N	Yes
CR01603	N	Hyperplastic polyp	polyp (Hp)	D	No
CR01604	N	Hyperplastic polyp	polyp (Hp)	N	Yes
CR01605	N	Hyperplastic polyp	polyp (Hp)	N	Yes
CR01606	N	Hyperplastic polyp	polyp (Hp)	N	Yes
CR01607	N	Hyperplastic polyp	polyp (Hp)	N	Yes
CR01608	N	Hyperplastic polyp	polyp (Hp)	N	Yes
CR01609	N	Hyperplastic polyp	polyp (Hp)	N	Yes
CR01610	N	Hyperplastic polyp	polyp (Hp)	N	Yes
CR01611	D	Tubular adenoma, low grade dysplasia_x000D_ - Resection margin: Free from tumor	LGD	D	Yes
CR01612	N	Hyperplastic polyp	polyp (Hp)	N	Yes
CR01613	N	Hyperplastic polyp	polyp (Hp)	D	No
CR01614	D	Traditional serrated adenoma	TSA	D	Yes
CR01615	D	Tubular adenoma, low grade dysplasia_x000D_ - Resection margin: Free from tumor	LGD	D	Yes
CR01616	N	Hyperplastic polyp	polyp (Hp)	N	Yes
CR01617	N	Hyperplastic polyp	polyp (Hp)	N	Yes
CR01618	N	Hyperplastic polyp	polyp (Hp)	N	Yes
CR01619	N	Hyperplastic polyp	polyp (Hp)	N	Yes
CR01620	N	Hyperplastic polyp	polyp (Hp)	N	Yes
CR01621	N	Inflammatory polyp	polyp (Ip)	N	Yes
CR01622	D	Tubular adenoma, low grade dysplasia	LGD	D	Yes
CR01623	D	Tubular adenoma, low grade dysplasia	LGD	N	No
CR01624	N	Hyperplastic polyp	polyp (Hp)	N	Yes
CR01625	D	Tubular adenoma, low grade dysplasia	LGD	D	Yes
CR01626	D	Tubular adenoma, low grade dysplasia	LGD	D	Yes
CR01627	D	Tubular adenoma, low grade dysplasia	LGD	D	Yes
CR01628	D	Tubular adenoma, low grade dysplasia	LGD	D	Yes
CR01629	D	Tubular adenoma, low grade dysplasia	LGD	D	Yes
CR01630	D	Tubular adenoma, low grade dysplasia_x000D_ - Resection margin: Free from tumor	LGD	D	Yes
CR01631	N	Nonspecific inflammation with_x000D_ - lymphoid aggregates	CNI	N	Yes
CR01632	D	Tubular adenoma, low grade dysplasia	LGD	D	Yes
CR01633	D	Tubular adenoma, low grade dysplasia	LGD	D	Yes
CR01634	N	Consistent with inflammatory polyp	polyp (Ip)	N	Yes
CR01635	D	Tubular adenoma, low grade dysplasia	LGD	D	Yes
CR01636	D	Tubular adenoma, low grade dysplasia	LGD	D	Yes
CR01637	D	Tubular adenoma, low grade dysplasia	LGD	D	Yes
CR01638	D	Tubular adenoma, low grade dysplasia	LGD	D	Yes
CR01639	N	Chronic nonspecific inflammation (see note)	CNI	N	Yes
CR01640	D	Tubular adenoma, low grade dysplasia	LGD	D	Yes
CR01641	N	Chronic nonspecific inflammation with _x000D_ - lymphoid aggregates	CNI	N	Yes
CR01642	N	Chronic nonspecific inflammation with_x000D_ - lymphoid follicle	CNI	N	Yes
CR01643	N	Hyperplastic polyp	polyp (Hp)	N	Yes
CR01644	N	Chronic nonspecific inflammation with _x000D_ - lymphoid aggregates	CNI	N	Yes
CR01645	D	Tubular adenoma, low grade dysplasia	LGD	D	Yes
CR01646	N	Chronic nonspecific inflammation with _x000D_ - lymphoid aggregates	CNI	N	Yes
CR01647	N	Hyperplastic polyp	polyp (Hp)	N	Yes
CR01648	N	Hyperplastic polyp	polyp (Hp)	N	Yes
CR01649	N	Chronic nonspecific inflammation with _x000D_ - lymphoid aggregates	CNI	N	Yes
CR01650	D	Tubular adenoma, low grade dysplasia	LGD	D	Yes
CR01651	N	Inflammatory polyp	polyp (Ip)	N	Yes
CR01652	N	Inflammatory polyp	polyp (Ip)	N	Yes
CR01653	D	Tubular adenoma, low grade dysplasia_x000D_ - Resection margin: Free from tumor	LGD	D	Yes
CR01654	N	Hyperplastic polyp	polyp (Hp)	N	Yes
CR01655	D	Tubular adenoma, low grade dysplasia_x000D_ - Resection margin: Free from tumor	LGD	D	Yes
CR01656	D	Tubular adenoma, low grade dysplasia_x000D_ - Resection margin: Free from tumor	LGD	D	Yes
CR01657	D	Tubular adenoma, low grade dysplasia_x000D_ - Resection margin: Free from tumor	LGD	D	Yes
CR01658	D	Tubular adenoma, low grade dysplasia_x000D_ - Resection margin: Free from tumor	LGD	D	Yes
CR01659	D	Tubular adenoma, low grade dysplasia_x000D_ - Resection margin: Free from tumor	LGD	D	Yes
CR01660	D	Tubular adenoma, low grade dysplasia_x000D_ - Resection margin: Free from tumor	LGD	D	Yes
CR01661	N	Nonspecific inflammation with_x000D_ - lymphoid aggregates	CNI	N	Yes
CR01662	D	Tubular adenoma, low grade dysplasia	LGD	D	Yes
CR01663	N	Hyperplastic polyp	polyp (Hp)	N	Yes
CR01664	N	Hyperplastic polyp	polyp (Hp)	N	Yes
CR01665	N	Hyperplastic polyp	polyp (Hp)	N	Yes
CR01666	N	Hyperplastic polyp	polyp (Hp)	N	Yes
CR01667	N	Hyperplastic polyp	polyp (Hp)	N	Yes
CR01668	N	Hyperplastic polyp	polyp (Hp)	N	Yes
CR01669	N	Hyperplastic polyp	polyp (Hp)	N	Yes
CR01670	D	Tubular adenoma, low grade dysplasia	LGD	D	Yes
CR01671	D	Tubular adenoma, low grade dysplasia	LGD	D	Yes
CR01672	N	Hyperplastic polyp	polyp (Hp)	N	Yes
CR01673	N	Hyperplastic polyp	polyp (Hp)	N	Yes
CR01674	N	Hyperplastic polyp	polyp (Hp)	N	Yes
CR01675	D	Tubular adenoma, low grade dysplasia	LGD	D	Yes
CR01676	N	Hyperplastic polyp	polyp (Hp)	N	Yes
CR01677	D	Tubular adenoma, low grade dysplasia_x000D_ - Resection margin: Free from tumor	LGD	D	Yes
CR01678	D	Tubular adenoma, low grade dysplasia	LGD	D	Yes
CR01679	N	Hyperplastic polyp	polyp (Hp)	N	Yes
CR01680	D	Tubular adenoma, low grade dysplasia	LGD	D	Yes
CR01681	D	Tubular adenoma, low grade dysplasia	LGD	N	No
CR01682	D	Tubular adenoma, low grade dysplasia	LGD	M	No
CR01683	N	Hyperplastic polyp	polyp (Hp)	N	Yes
CR01684	D	Tubular adenoma, low grade dysplasia	LGD	D	Yes
CR01685	N	Hyperplastic polyp	polyp (Hp)	N	Yes
CR01686	D	Tubular adenoma, low grade dysplasia_x000D_ - Resection margin: Free from tumor	LGD	M	No
CR01687	N	Hyperplastic polyp	polyp (Hp)	N	Yes
CR01688	N	Hyperplastic polyp	polyp (Hp)	D	No
CR01689	N	Hyperplastic polyp	polyp (Hp)	N	Yes
CR01690	D	Tubular adenoma, low grade dysplasia_x000D_ - Resection margin: Free from tumor	LGD	D	Yes
CR01691	N	Hyperplastic polyp	polyp (Hp)	N	Yes
CR01692	D	Tubular adenoma, low grade dysplasia_x000D_ - Resection margin: Free from tumor	LGD	D	Yes
CR01693	D	Tubular adenoma, low grade dysplasia_x000D_ - Resection margin: Free from tumor	LGD	D	Yes
CR01694	N	Hyperplastic polyp	polyp (Hp)	N	Yes
CR01695	N	Hyperplastic polyp	polyp (Hp)	N	Yes
CR01696	N	Hyperplastic polyp	polyp (Hp)	N	Yes
CR01697	N	Hyperplastic polyp	polyp (Hp)	N	Yes
CR01698	N	Hyperplastic polyp	polyp (Hp)	N	Yes
CR01699	N	Hyperplastic polyp	polyp (Hp)	N	Yes
CR01700	N	Hyperplastic polyp	polyp (Hp)	N	Yes
CR01701	N	Hyperplastic polyp	polyp (Hp)	N	Yes
CR01702	N	Hyperplastic polyp	polyp (Hp)	N	Yes
CR01703	N	Hyperplastic polyp	polyp (Hp)	N	Yes
CR01704	N	Hyperplastic polyp	polyp (Hp)	N	Yes
CR01705	D	Tubular adenoma, low grade dysplasia	LGD	D	Yes
CR01706	N	Hyperplastic polyp	polyp (Hp)	N	Yes
CR01707	N	Hyperplastic polyp	polyp (Hp)	N	Yes
CR01708	N	Hyperplastic polyp	polyp (Hp)	N	Yes
CR01709	D	Tubular adenoma, low grade dysplasia	LGD	D	Yes
CR01710	N	Hyperplastic polyp	polyp (Hp)	N	Yes
CR01711	N	Hyperplastic polyp	polyp (Hp)	N	Yes
CR01712	N	Hyperplastic polyp	polyp (Hp)	N	Yes
CR01713	N	Hyperplastic polyp	polyp (Hp)	N	Yes
CR01714	N	Hyperplastic polyp	polyp (Hp)	N	Yes
CR01715	N	Hyperplastic polyp	polyp (Hp)	N	Yes
CR01716	N	Hyperplastic polyp	polyp (Hp)	N	Yes
CR01717	D	Tubular adenoma, low grade dysplasia	LGD	D	Yes
CR01718	D	Tubular adenoma, low grade dysplasia	LGD	D	Yes
CR01719	N	Hyperplastic polyp	polyp (Hp)	N	Yes
CR01720	D	Tubular adenoma, low grade dysplasia_x000D_ - Resection margin: Free from tumor	LGD	N	No
CR01721	N	Hyperplastic polyp	polyp (Hp)	N	Yes
CR01722	N	Hyperplastic polyp	polyp (Hp)	N	Yes
CR01723	D	Tubular adenoma, low grade dysplasia_x000D_ - Resection margin: Free from tumor	LGD	D	Yes
CR01724	D	Tubular adenoma, low grade dysplasia_x000D_ - Resection margin: Free from tumor	LGD	D	Yes
CR01725	D	Tubular adenoma, low grade dysplasia_x000D_ - Resection margin: Free from tumor	LGD	D	Yes
CR01726	N	Inflammatory polyp	polyp (Ip)	N	Yes
CR01727	D	Tubular adenoma, low grade dysplasia_x000D_ - Resection margin: Free from tumor	LGD	D	Yes
CR01728	D	Tubular adenoma, low grade dysplasia_x000D_ - Resection margin: Free from tumor	LGD	N	No
CR01729	D	Tubular adenoma, low grade dysplasia_x000D_ - Resection margin: Free from tumor	LGD	D	Yes
CR01730	N	Inflammatory polyp	polyp (Ip)	N	Yes
CR01731	N	Inflammatory polyp	polyp (Ip)	N	Yes
CR01732	N	Hyperplastic polyp	polyp (Hp)	N	Yes
CR01733	D	Tubular adenoma, low grade dysplasia	LGD	D	Yes
CR01734	N	Hyperplastic polyp	polyp (Hp)	D	No
CR01735	D	Tubular adenoma, low grade dysplasia	LGD	M	No
CR01736	D	Tubular adenoma, low grade dysplasia	LGD	M	No
CR01737	D	Tubular adenoma, low grade dysplasia	LGD	D	Yes
CR01738	D	Tubular adenoma, low grade dysplasia_x000D_ - Resection margin: Free from tumor	LGD	D	Yes
CR01739	D	Tubular adenoma, low grade dysplasia	LGD	D	Yes
CR01740	D	Tubular adenoma, low grade dysplasia	LGD	D	Yes
CR01741	D	Tubular adenoma, low grade dysplasia	LGD	N	No
CR01742	D	Tubular adenoma, low grade dysplasia	LGD	M	No
CR01743	D	Tubular adenoma, low grade dysplasia	LGD	D	Yes
CR01744	D	Tubular adenoma, low grade dysplasia	LGD	D	Yes
CR01745	N	Inflammatory polyp	polyp (Ip)	D	No
CR01746	N	Hyperplastic polyp	polyp (Hp)	D	No
CR01747	N	Hyperplastic polyp	polyp (Hp)	N	Yes
CR01748	D	Tubular adenoma, low grade dysplasia_x000D_ - Resection margin: Free from tumor	LGD	D	Yes
CR01749	N	Hyperplastic polyp	polyp (Hp)	N	Yes
CR01750	D	Tubular adenoma, low grade dysplasia	LGD	D	Yes
CR01751	N	Hyperplastic polyp	polyp (Hp)	N	Yes
CR01752	N	Hyperplastic polyp	polyp (Hp)	N	Yes
CR01753	N	Hyperplastic polyp	polyp (Hp)	N	Yes
CR01754	N	Hyperplastic polyp	polyp (Hp)	N	Yes
CR01755	N	Hyperplastic polyp	polyp (Hp)	N	Yes
CR01756	N	Hyperplastic polyp	polyp (Hp)	N	Yes
CR01757	N	Hyperplastic polyp	polyp (Hp)	N	Yes
CR01758	N	Hyperplastic polyp	polyp (Hp)	N	Yes
CR01759	N	Inflammatory polyp	polyp (Ip)	N	Yes
CR01760	N	Hyperplastic polyp	polyp (Hp)	N	Yes
CR01761	N	Hyperplastic polyp	polyp (Hp)	N	Yes
CR01762	N	Hyperplastic polyp	polyp (Hp)	D	No
CR01763	D	Tubular adenoma, low grade dysplasia_x000D_ - Resection margin: INVOLVEMENT of tumor	LGD	D	Yes
CR01764	N	Hyperplastic polyp	polyp (Hp)	N	Yes
CR01765	N	Hyperplastic polyp	polyp (Hp)	D	No
CR01766	D	Tubular adenoma, low grade dysplasia_x000D_ - Resection margin: Free from tumor	LGD	D	Yes
CR01767	N	Hyperplastic polyp	polyp (Hp)	N	Yes
CR01768	N	Hyperplastic polyp	polyp (Hp)	N	Yes
CR01769	N	Hyperplastic polyp	polyp (Hp)	N	Yes
CR01770	D	Tubular adenoma, low grade dysplasia	LGD	D	Yes
CR01771	N	Hyperplastic polyp	polyp (Hp)	N	Yes
CR01772	D	Tubular adenoma, low grade dysplasia	LGD	D	Yes
CR01773	D	Tubular adenoma, low grade dysplasia	LGD	D	Yes
CR01774	D	Tubular adenoma, low grade dysplasia	LGD	D	Yes
CR01775	D	Tubular adenoma, low grade dysplasia_x000D_ - Resection margin: Free from tumor	LGD	D	Yes
CR01776	N	Ischemic colitis with erosion	SSL	N	Yes
CR01777	N	Hyperplastic polyp	polyp (Hp)	N	Yes
CR01778	N	Hyperplastic polyp	polyp (Hp)	N	Yes
CR01779	N	Inflammatory polyp with granulation tissue	polyp (Ip)	N	Yes
CR01780	N	Hyperplastic polyp	polyp (Hp)	N	Yes
CR01781	N	Hyperplastic polyp	polyp (Hp)	N	Yes
CR01782	D	Tubular adenoma, low grade dysplasia_x000D_ - Resection margin: Free from tumor	LGD	D	Yes
CR01783	N	Hyperplastic polyp	polyp (Hp)	D	No
CR01784	N	Hyperplastic polyp	polyp (Hp)	D	No
CR01785	N	Hyperplastic polyp	polyp (Hp)	N	Yes
CR01786	D	Tubular adenoma, low grade dysplasia	LGD	D	Yes
CR01787	D	Tubular adenoma, low grade dysplasia	LGD	D	Yes
CR01788	N	Hyperplastic polyp	polyp (Hp)	D	No
CR01789	D	Tubular adenoma, low grade dysplasia	LGD	D	Yes
CR01790	N	Hyperplastic polyp	polyp (Hp)	N	Yes
CR01791	N	Hyperplastic polyp	polyp (Hp)	D	No
CR01792	N	Hyperplastic polyp	polyp (Hp)	N	Yes
CR01793	D	Tubular adenoma, low grade dysplasia	LGD	D	Yes
CR01794	D	Tubular adenoma, low grade dysplasia	LGD	D	Yes
CR01795	N	Hyperplastic polyp	polyp (Hp)	N	Yes
CR01796	D	Tubular adenoma, low grade dysplasia	LGD	D	Yes
CR01797	N	Hyperplastic polyp	polyp (Hp)	N	Yes
CR01798	N	Hyperplastic polyp	polyp (Hp)	N	Yes
CR01799	N	Hyperplastic polyp	polyp (Hp)	N	Yes
CR01800	N	Lipoma, submucosal	SMT	N	Yes
CR01801	D	Tubular adenoma, low grade dysplasia	LGD	D	Yes
CR01802	N	Hyperplastic polyp	polyp (Hp)	N	Yes
CR01803	D	Tubular adenoma, low grade dysplasia	LGD	D	Yes
CR01804	N	Chronic nonspecific inflammation with _x000D_ - lymphoid aggregates	CNI	N	Yes
CR01805	D	Tubular adenoma, low grade dysplasia	LGD	D	Yes
CR01806	D	Tubular adenoma, low grade dysplasia	LGD	D	Yes
CR01807	N	Consistent with hyperplastic polyp	polyp (Hp)	N	Yes
CR01808	D	Tubular adenoma, low grade dysplasia	LGD	D	Yes
CR01809	N	Hyperplastic polyp	polyp (Hp)	N	Yes
CR01810	N	Hyperplastic polyp	polyp (Hp)	N	Yes
CR01811	D	Tubular adenoma, low grade dysplasia	LGD	M	No
CR01812	D	Tubular adenoma, low grade dysplasia	LGD	D	Yes
CR01813	D	Tubular adenoma, low grade dysplasia	LGD	D	Yes
CR01814	D	Tubular adenoma, low grade dysplasia	LGD	D	Yes
CR01815	D	Tubular adenoma, low grade dysplasia	LGD	D	Yes
CR01816	D	Tubular adenoma, low grade dysplasia	LGD	D	Yes
CR01817	D	Tubular adenoma, low grade dysplasia	LGD	D	Yes
CR01818	N	Hyperplastic polyp	polyp (Hp)	N	Yes
CR01819	N	Hyperplastic polyp	polyp (Hp)	N	Yes
CR01820	N	Hyperplastic polyp	polyp (Hp)	N	Yes
CR01821	D	Traditional serrated adenoma	TSA	D	Yes
CR01822	N	Hyperplastic polyp	polyp (Hp)	N	Yes
CR01823	D	Tubular adenoma, low grade dysplasia	LGD	D	Yes
CR01824	D	Tubular adenoma, low grade dysplasia	LGD	D	Yes
CR01825	N	Hyperplastic polyp	polyp (Hp)	N	Yes
CR01826	N	Hyperplastic polyp	polyp (Hp)	N	Yes
CR01827	N	Hyperplastic polyp	polyp (Hp)	N	Yes
CR01828	D	Tubular adenoma, low grade dysplasia	LGD	D	Yes
CR01829	N	Hyperplastic polyp	polyp (Hp)	D	No
CR01830	N	Hyperplastic polyp	polyp (Hp)	N	Yes
CR01831	D	Tubular adenoma, low grade dysplasia	LGD	D	Yes
CR01832	D	Tubular adenoma, low grade dysplasia	LGD	D	Yes
CR01833	D	Tubular adenoma, low grade dysplasia	LGD	D	Yes
CR01834	D	Tubular adenoma, low grade dysplasia	LGD	D	Yes
CR01835	D	Tubular adenoma, low grade dysplasia	LGD	D	Yes
CR01836	D	Tubular adenoma, low grade dysplasia	LGD	D	Yes
CR01837	M	ADENOCARCINOMA, moderately differentiated	Carcinoma	M	Yes
CR01838	D	Tubular adenoma, low grade dysplasia_x000D_ - Resection margin: Free from tumor	LGD	D	Yes
CR01839	N	Nonspecific proctitis	CNI	N	Yes
CR01840	D	Tubular adenoma, low grade dysplasia	LGD	D	Yes
CR01841	N	Hyperplastic polyp	polyp (Hp)	N	Yes
CR01842	N	Hyperplastic polyp	polyp (Hp)	N	Yes
CR01843	D	Tubular adenoma, low grade dysplasia	LGD	D	Yes
CR01844	D	Tubular adenoma, low grade dysplasia	LGD	D	Yes
CR01845	N	Hyperplastic polyp	polyp (Hp)	N	Yes
CR01846	N	Hyperplastic polyp	polyp (Hp)	N	Yes
CR01847	N	Nonspecific colitis	CNI	N	Yes
CR01848	N	Hyperplastic polyp	polyp (Hp)	N	Yes
CR01849	N	Non-specific inflammation	CNI	N	Yes
CR01850	N	Non-specific inflammation	CNI	N	Yes
CR01851	N	Hyperplastic polyp	polyp (Hp)	N	Yes
CR01852	D	Tubular adenoma, low grade dysplasia	LGD	D	Yes
CR01853	D	Tubular adenoma, low grade dysplasia	LGD	D	Yes
CR01854	D	Tubular adenoma, low grade dysplasia	LGD	D	Yes
CR01855	D	Tubular adenoma, low grade dysplasia	LGD	D	Yes
CR01856	N	Hyperplastic polyp	polyp (Hp)	N	Yes
CR01857	N	Hyperplastic polyp	polyp (Hp)	N	Yes
CR01858	N	Hyperplastic polyp	polyp (Hp)	N	Yes
CR01859	D	Tubular adenoma, low grade dysplasia	LGD	N	No
CR01860	D	Tubular adenoma, low grade dysplasia_x000D_ - Resection margin: Free from tumor	LGD	N	No
CR01861	N	Hyperplastic polyp	polyp (Hp)	N	Yes
CR01862	D	Tubular adenoma, low grade dysplasia	LGD	D	Yes
CR01863	N	Hyperplastic polyp	polyp (Hp)	N	Yes
CR01864	N	Hyperplastic polyp	polyp (Hp)	N	Yes
CR01865	N	Hyperplastic polyp	polyp (Hp)	N	Yes
CR01866	N	Hyperplastic polyp	polyp (Hp)	N	Yes
CR01867	N	Hyperplastic polyp	polyp (Hp)	D	No
CR01868	N	Hyperplastic polyp	polyp (Hp)	N	Yes
CR01869	D	Tubular adenoma, low grade dysplasia	LGD	D	Yes
CR01870	N	Hyperplastic polyp	polyp (Hp)	N	Yes
CR01871	N	Hyperplastic polyp	polyp (Hp)	N	Yes
CR01872	N	Hyperplastic polyp	polyp (Hp)	D	No
CR01873	D	Tubular adenoma, low grade dysplasia	LGD	N	No
CR01874	D	Tubular adenoma, low grade dysplasia	LGD	D	Yes
CR01875	D	Tubular adenoma, low grade dysplasia	LGD	D	Yes
CR01876	N	Active colitis with_x000D_ - ulcer	active infla	M	No
CR01877	N	Hyperplastic polyp	polyp (Hp)	N	Yes
CR01878	N	Hyperplastic polyp	polyp (Hp)	N	Yes
CR01879	N	Hyperplastic polyp	polyp (Hp)	N	Yes
CR01880	D	Tubular adenoma, low grade dysplasia_x000D_ - Resection margin: Free from tumor	LGD	D	Yes
CR01881	N	Hyperplastic polyp	polyp (Hp)	N	Yes
CR01882	N	Hyperplastic polyp	polyp (Hp)	N	Yes
CR01883	N	Hyperplastic polyp	polyp (Hp)	N	Yes
CR01884	D	Tubular adenoma, low grade dysplasia	LGD	D	Yes
CR01885	N	Hyperplastic polyp	polyp (Hp)	N	Yes
CR01886	N	Hyperplastic polyp	polyp (Hp)	N	Yes
CR01887	N	Hyperplastic polyp	polyp (Hp)	N	Yes
CR01888	D	Tubular adenoma, low grade dysplasia	LGD	D	Yes
CR01889	D	Tubular adenoma, low grade dysplasia	LGD	N	No
CR01890	N	Hyperplastic polyp	polyp (Hp)	D	No
CR01891	N	Hyperplastic polyp	polyp (Hp)	D	No
CR01892	D	Tubular adenoma, low grade dysplasia	LGD	D	Yes
CR01893	N	Hyperplastic polyp	polyp (Hp)	N	Yes
CR01894	D	Tubular adenoma, low grade dysplasia	LGD	D	Yes
CR01895	N	Hyperplastic polyp	polyp (Hp)	N	Yes
CR01896	D	Tubular adenoma, low grade dysplasia_x000D_ - Resection margin: Free from tumor	LGD	D	Yes
CR01897	D	Tubular adenoma, low grade dysplasia	LGD	D	Yes
CR01898	N	Hyperplastic polyp	polyp (Hp)	N	Yes
CR01899	D	Tubular adenoma, low grade dysplasia	LGD	N	No
CR01900	D	Tubular adenoma, low grade dysplasia	LGD	N	No
CR01901	D	Tubular adenoma, low grade dysplasia	LGD	N	No
CR01902	D	Tubular adenoma, low grade dysplasia	LGD	D	Yes
CR01903	D	Tubular adenoma, low grade dysplasia	LGD	D	Yes
CR01904	N	Hyperplastic polyp	polyp (Hp)	N	Yes
CR01905	N	Hyperplastic polyp	polyp (Hp)	N	Yes
CR01906	D	Tubular adenoma, low grade dysplasia	LGD	D	Yes
CR01907	D	Tubular adenoma, low grade dysplasia_x000D_ - Resection margin: Free from tumor	LGD	D	Yes
CR01908	N	Hyperplastic polyp	polyp (Hp)	N	Yes
CR01909	N	Hyperplastic polyp	polyp (Hp)	N	Yes
CR01910	N	Hyperplastic polyp	polyp (Hp)	N	Yes
CR01911	N	Hyperplastic polyp	polyp (Hp)	N	Yes
CR01912	N	Hyperplastic polyp	polyp (Hp)	N	Yes
CR01913	N	Hyperplastic polyp	polyp (Hp)	N	Yes
CR01914	N	Hyperplastic polyp	polyp (Hp)	N	Yes
CR01915	N	Hyperplastic polyp	polyp (Hp)	N	Yes
CR01916	N	Hyperplastic polyp	polyp (Hp)	N	Yes
CR01917	N	Hyperplastic polyp	polyp (Hp)	E	E
CR01918	N	Hyperplastic polyp	polyp (Hp)	N	Yes
CR01919	N	Hyperplastic polyp	polyp (Hp)	N	Yes
CR01920	N	Hyperplastic polyp	polyp (Hp)	N	Yes
CR01921	D	Tubular adenoma, low grade dysplasia_x000D_ - Resection margin: Free from tumor	LGD	D	Yes
CR01922	N	Hyperplastic polyp	polyp (Hp)	N	Yes
CR01923	N	Nonspecific proctitis	CNI	N	Yes
CR01924	N	Nonspecific inflammation with_x000D_ - erosion	CNI	N	Yes
CR01925	N	Hyperplastic polyp	polyp (Hp)	N	Yes
CR01926	N	Hyperplastic polyp	polyp (Hp)	N	Yes
CR01927	N	Hyperplastic polyp	polyp (Hp)	N	Yes
CR01928	N	Hyperplastic polyp	polyp (Hp)	D	No
CR01929	N	Hyperplastic polyp	polyp (Hp)	N	Yes
CR01930	N	Hyperplastic polyp	polyp (Hp)	N	Yes
CR01931	N	Hyperplastic polyp	polyp (Hp)	N	Yes
CR01932	N	Hyperplastic polyp	polyp (Hp)	N	Yes
CR01933	D	Tubular adenoma, low grade dysplasia	LGD	D	Yes
CR01934	N	Hyperplastic polyp	polyp (Hp)	N	Yes
CR01935	D	Tubular adenoma, low grade dysplasia	LGD	D	Yes
CR01936	D	Tubular adenoma, low grade dysplasia_x000D_ - Resection margin: Free from tumor	LGD	D	Yes
CR01937	D	Tubular adenoma, low grade dysplasia_x000D_ - Resection margin: Free from tumor	LGD	D	Yes
CR01938	N	Nonspecific proctitis	CNI	N	Yes
CR01939	N	Active proctitis with_x000D_ - lymphoid aggregates	active infla	N	Yes
CR01940	D	Tubular adenoma, low grade dysplasia	LGD	D	Yes
CR01941	D	Tubular adenoma, low grade dysplasia	LGD	D	Yes
CR01942	N	Hyperplastic polyp	polyp (Hp)	N	Yes
CR01943	D	Tubular adenoma, low grade dysplasia	LGD	D	Yes
CR01944	D	Tubular adenoma, low grade dysplasia	LGD	N	No
CR01945	N	Hyperplastic polyp	polyp (Hp)	N	Yes
CR01946	N	Hyperplastic polyp	polyp (Hp)	N	Yes
CR01947	N	Hyperplastic polyp	polyp (Hp)	N	Yes
CR01948	D	Tubular adenoma, low grade dysplasia	LGD	D	Yes
CR01949	D	Tubular adenoma, low grade dysplasia	LGD	D	Yes
CR01950	N	Chronic inflammation with_x000D_ - lymphoid aggregates	CNI	N	Yes
CR01951	N	Hyperplastic polyp	polyp (Hp)	N	Yes
CR01952	N	Hyperplastic polyp	polyp (Hp)	N	Yes
CR01953	N	Hyperplastic polyp	polyp (Hp)	N	Yes
CR01954	N	Hyperplastic polyp	polyp (Hp)	N	Yes
CR01955	N	Hyperplastic polyp	polyp (Hp)	N	Yes
CR01956	N	Hyperplastic polyp	polyp (Hp)	N	Yes
CR01957	D	Tubular adenoma, low grade dysplasia	LGD	D	Yes
CR01958	N	Hyperplastic polyp	polyp (Hp)	N	Yes
CR01959	N	Hyperplastic polyp	polyp (Hp)	N	Yes
CR01960	N	Hyperplastic polyp	polyp (Hp)	N	Yes
CR01961	N	Hyperplastic polyp	polyp (Hp)	N	Yes
CR01962	N	Hyperplastic polyp	polyp (Hp)	N	Yes
CR01963	N	Hyperplastic polyp	polyp (Hp)	N	Yes
CR01964	D	Tubular adenoma, low grade dysplasia	LGD	D	Yes
CR01965	N	Hyperplastic polyp	polyp (Hp)	N	Yes
CR01966	D	Tubular adenoma, low grade dysplasia	LGD	D	Yes
CR01967	D	Tubular adenoma, low grade dysplasia	LGD	D	Yes
CR01968	N	Hyperplastic polyp	polyp (Hp)	N	Yes
CR01969	N	Hyperplastic polyp	polyp (Hp)	N	Yes
CR01970	N	Hyperplastic polyp	polyp (Hp)	N	Yes
CR01971	N	Hyperplastic polyp	polyp (Hp)	N	Yes
CR01972	N	Hyperplastic polyp	polyp (Hp)	N	Yes
CR01973	N	Hyperplastic polyp	polyp (Hp)	N	Yes
CR01974	N	Hyperplastic polyp	polyp (Hp)	N	Yes
CR01975	N	Hyperplastic polyp	polyp (Hp)	N	Yes
CR01976	N	Hyperplastic polyp	polyp (Hp)	N	Yes
CR01977	D	Tubular adenoma, low grade dysplasia	LGD	D	Yes
CR01978	N	Nonspecific inflammation with_x000D_ - lymphoid aggregates	CNI	N	Yes
CR01979	D	Tubular adenoma, low grade dysplasia_x000D_ - Resection margin: Free from tumor	LGD	D	Yes
CR01980	N	Nonspecific inflammation	CNI	N	Yes
CR01981	N	Nonspecific inflammation	CNI	N	Yes
CR01982	N	Hyperplastic polyp	polyp (Hp)	N	Yes
CR01983	N	Hyperplastic polyp	polyp (Hp)	N	Yes
CR01984	N	Hyperplastic polyp	polyp (Hp)	N	Yes
CR01985	N	Hyperplastic polyp	polyp (Hp)	N	Yes
CR01986	D	Tubular adenoma, low grade dysplasia_x000D_ - Resection margin: Free from tumor	LGD	D	Yes
CR01987	N	Inflammatory polyp	polyp (Ip)	N	Yes
CR01988	N	Inflammatory polyp	polyp (Ip)	N	Yes
CR01989	N	Hyperplastic polyp	polyp (Hp)	N	Yes
CR01990	N	Hyperplastic polyp	polyp (Hp)	N	Yes
CR01991	N	Hyperplastic polyp	polyp (Hp)	N	Yes
CR01992	N	Hyperplastic polyp	polyp (Hp)	N	Yes
CR01993	D	Tubular adenoma, low grade dysplasia_x000D_ - Resection margin: Free from tumor	LGD	D	Yes
CR01994	N	Hyperplastic polyp	polyp (Hp)	N	Yes
CR01995	N	Hyperplastic polyp	polyp (Hp)	N	Yes
CR01996	N	Hyperplastic polyp	polyp (Hp)	N	Yes
CR01997	N	Inflammatory polyp	polyp (Ip)	N	Yes
CR01998	N	Hyperplastic polyp	polyp (Hp)	N	Yes
CR01999	N	Hyperplastic polyp	polyp (Hp)	N	Yes
[truncated: 10,504 more rows]
